# Supplementary material for: Cross talk between cytokine and hyperthermia-induced pathways: identification of different subsets of NF-κB-dependent genes regulated by TNFα and heat shock
Source: Mol Genet Genomics. 2015 May 6;290:1979–90. doi: 10.1007/s00438-015-1055-1 (PMC4768219; doi:10.1007/s00438-015-1055-1)
Supplement: Supplementary file 7 — Supplementary material 7 (XLS 5702 kb) [file 438_2015_1055_MOESM7_ESM.xls]

## Sheet: Table_S1
Table S1. Genes, in which transcript signals were detected in U-2 OS cells
EntreyGeneID	GeneSymbol	Ctr signal	TNF signal	HS signal	HS_TNF signal	TNF/Ctr	HS/Ctr	HS_TNF/TNF	HS_TNF/HS	kB motif	HSE motif	HSF1 binding	HSF1_10'	HSF1_20'
100533182	1/2-SBSRNA4	4.94493	4.75551	4.75551	4.76447	0.961684	0.961684	1.00188	1.00188	-	-
1	A1BG	43.8605	40.3585	49.8562	45.9838	0.920155	1.13671	1.13938	0.922324	-	-	-
503538	A1BG-AS1	5.50636	5.50827	5.14564	5.80507	1.00034	0.934484	1.05388	1.12816	-	-	-
29974	A1CF	4.66734	4.66734	4.66734	4.66734	1	1	1	1	-	-	-
87769	A2LD1	4.66734	4.66734	4.66734	4.66734	1	1	1	1	-	-	-
2	A2M	33.6014	30.8736	30.4855	29.0282	0.91883	0.907283	0.940227	0.952193	-	+	-
144568	A2ML1	4.66734	4.66734	4.66734	4.6682	1	1	1.00018	1.00018	-	-	+	881	678
53947	A4GALT	4.72594	4.88514	4.99575	4.72831	1.03366	1.05707	0.967897	0.946461	+	+	-
51146	A4GNT	4.66734	4.66734	4.66734	4.66734	1	1	1	1	+	-	-
100506677	AA06	4.85863	4.67689	4.66944	4.72531	0.962564	0.961023	1.01035	1.01197	-	-	-
404744	AAA1	4.66734	4.66734	4.66734	4.66734	1	1	1	1	-	-	-
8086	AAAS	40.6434	43.1175	53.1851	52.1074	1.06087	1.3086	1.2085	0.979714	-	-	+	-3201	-3122
65985	AACS	275.575	269.838	334.115	327.258	0.979171	1.21243	1.21279	0.979468	-	-	-
729522	AACSP1	14.4656	13.9105	10.6387	10.7023	0.961634	0.735443	0.769372	1.006	-	-	-
13	AADAC	6.14921	6.68997	14.4445	8.37293	1.08795	2.34902	1.25156	0.579664	+	-	-
344752	AADACL2	4.66734	4.66734	4.68208	4.66734	1	1.00317	1	0.996835	-	-	-
51166	AADAT	29.7651	32.01	28.9151	26.2569	1.07542	0.971462	0.820272	0.908051	-	-	-
79719	AAGAB	106.636	106.366	110.607	110.379	0.997482	1.03725	1.03772	0.997933	-	-	-
22848	AAK1	5.11346	5.11346	5.11346	5.11346	1	1	1	1	-	-	+	-238	-247
14	AAMP	309.126	313.441	368.431	350.968	1.01399	1.19189	1.11973	0.952606	-	-	-
15	AANAT	4.66734	4.66734	4.66734	4.66734	1	1	1	1	-	-	+	-6577	-6535
16	AARS	556.273	580.741	664.949	647.1	1.04401	1.19543	1.11427	0.973129	-	-	-
57505	AARS2	68.0583	63.8848	53.1722	51.6677	0.938682	0.781267	0.808764	0.97172	-	-	-
80755	AARSD1	5.21873	5.21873	5.29948	5.21873	1	1.01548	1	0.98476	-	-	-
132949	AASDH	109.562	107.08	105.54	111.588	0.977333	0.963269	1.0421	1.05731	-	+	-
60496	AASDHPPT	1297.03	1278.29	1136.59	1152.65	0.985595	0.876551	0.901716	1.01389	-	-	-
10157	AASS	21.9888	21.7335	36.1532	36.2124	0.988419	1.64422	1.6662	1.00163	-	-	+	171
26574	AATF	1580.32	1614.64	1723.95	1698.33	1.02206	1.09086	1.05183	0.985492	-	-	+		171
9625	AATK	5.80944	6.05006	5.61992	5.86178	1.04144	0.967386	0.968879	1.04305	-	-	-
18	ABAT	51.475	61.895	49.9184	57.0603	1.2024	0.969756	0.92189	1.14306	-	-	-
19	ABCA1	4.66928	4.66734	4.66734	4.66734	0.999591	0.999591	1	1	+	-	-
79963	ABCA11P	6.04524	6.53144	6.86543	6.73982	1.08041	1.13563	1.0319	0.981736	-	-	-
26154	ABCA12	4.66734	4.66734	4.66734	4.66734	1	1	1	1	-	-	-
154664	ABCA13	37.558	37.0589	37.8036	37.5585	0.986701	1.00654	1.01348	0.993501	-	-	-
650655	ABCA17P	7.04036	7.16169	7.16492	8.4235	1.01723	1.0177	1.17619	1.17565	-	-	+	194	142
20	ABCA2	4.66734	4.66734	4.66734	4.67046	1	1	1.00067	1.00067	-	-	-
21	ABCA3	4.66734	4.66734	4.66734	4.73812	1	1	1.01517	1.01517	-	+	-
24	ABCA4	4.66734	4.66734	4.66734	4.66734	1	1	1	1	-	-	-
23461	ABCA5	6.789	7.04598	6.99149	7.11498	1.03785	1.02982	1.00979	1.01767	+	-	-
23460	ABCA6	4.66734	4.66734	4.66734	4.66734	1	1	1	1	-	-	-
10347	ABCA7	7.17386	7.07167	7.02379	7.74125	0.98574	0.979042	1.09468	1.10217	-	-	-
10351	ABCA8	4.66734	4.71579	4.66734	4.66724	1.0104	1	0.989704	1	-	-	-
10350	ABCA9	4.66734	4.66734	4.66734	4.66734	1	1	1	1	-	-	-
5243	ABCB1	59.9547	75.1161	254.999	208.591	1.25287	4.25321	2.77692	0.817999	-	-	-
23456	ABCB10	377.138	303.773	321.896	314.85	0.805444	0.853537	1.03646	0.978065	+	-	-
8647	ABCB11	4.66734	4.66734	4.66734	4.66734	1	1	1	1	+	-	-
5244	ABCB4	10.7723	8.83635	31.1455	24.3907	0.820261	2.89123	2.76027	0.783108	-	-	-
340273	ABCB5	4.66734	4.66734	4.66734	4.66734	1	1	1	1	-	-	-
10058	ABCB6	5.09259	5.63103	5.13317	4.90403	1.10574	1.00799	0.870894	0.955346	-	-	-
22	ABCB7	433.008	447.114	431.66	429.059	1.03258	0.996893	0.959617	0.993971	-	-	-
11194	ABCB8	4.69101	4.71792	4.69101	4.70986	1.00573	1	0.998292	1.00401	-	-	-
23457	ABCB9	7.12135	7.24557	7.8762	8.13298	1.01744	1.10605	1.12248	1.03255	+	-	-
4363	ABCC1	80.9888	81.9544	78.9627	79.5797	1.01193	0.974963	0.971024	1.00784	-	-	-
89845	ABCC10	13.9873	13.0996	11.6637	11.5298	0.936532	0.833893	0.880168	0.988502	+	+	-
85320	ABCC11	4.66734	4.66734	4.66734	4.66734	1	1	1	1	+	+	-
94160	ABCC12	4.66734	4.66734	4.66734	4.66734	1	1	1	1	-	-	+		2222
150000	ABCC13	4.66734	4.66734	4.66734	4.66734	1	1	1	1	-	-	-
1244	ABCC2	4.6675	4.9566	4.7104	4.66728	1.06196	1.00922	0.94163	0.99084	-	-	-
8714	ABCC3	11.6455	11.6467	11.6455	11.6455	1.0001	1	0.999896	1	-	-	-
10257	ABCC4	16.1902	16.1303	15.3317	15.3823	0.996313	0.946998	0.953631	1.00329	-	-	-
10057	ABCC5	22.4773	23.5336	32.6554	29.9695	1.04699	1.45277	1.27348	0.917773	-	+	+	19	2
368	ABCC6	4.66734	4.66734	4.66734	4.66734	1	1	1	1	-	-	-
6833	ABCC8	4.84602	4.66734	4.66734	4.68129	0.963123	0.963123	1.00299	1.00299	-	-	-
10060	ABCC9	4.66734	4.66734	4.66734	4.66734	1	1	1	1	-	-	-
215	ABCD1	26.0182	28.4587	26.1203	31.3967	1.09381	1.00392	1.10324	1.20202	-	+	-
225	ABCD2	4.66734	4.66734	4.66734	4.66734	1	1	1	1	-	-	-
5825	ABCD3	581.022	562.496	534.668	541.118	0.968079	0.920178	0.961994	1.01207	-	+	-
5826	ABCD4	17.6513	17.7095	17.3601	17.6491	1.0033	0.983499	0.996589	1.01665	+	-	+	975	976
6059	ABCE1	1145.17	1170.98	1024.57	990.708	1.02273	0.894711	0.846051	0.967103	-	-	-
23	ABCF1	687.302	741.781	703.692	742.579	1.07927	1.02388	1.00107	1.05523	-	-	-
10061	ABCF2	34.7852	34.8141	37.2392	35.0852	1.00084	1.07055	1.00779	0.94216	-	-	-
55324	ABCF3	37.7525	40.6195	38.8112	36.9071	1.07597	1.02807	0.908607	0.950939	+	-	-
9619	ABCG1	18.9661	18.1897	14.9876	16.2517	0.959047	0.790239	0.893456	1.08431	+	-	+	-5818
9429	ABCG2	6.50839	5.39304	5.85959	5.85343	0.828602	0.900319	1.08537	0.99891	-	-	-
64137	ABCG4	4.66734	4.66734	4.66734	4.66757	1	1	1.00005	1.00005	+	-	-
64240	ABCG5	4.66734	4.66734	4.66734	4.66734	1	1	1	1	-	-	-
64241	ABCG8	4.66734	4.66734	4.66734	4.66734	1	1	1	1	-	-	-
84696	ABHD1	4.66734	4.6928	4.66734	4.67153	1.00545	1	0.995467	1.0009	-	-	-
55347	ABHD10	306.64	304.342	234.006	231.703	0.992497	0.763133	0.761323	0.990143	+	-	-
83451	ABHD11	33.015	33.3393	32.8985	33.1486	1.00981	0.99649	0.994282	1.00758	+	-	+	-2011	-2001
26090	ABHD12	121.175	123.674	150.681	148.787	1.02063	1.24353	1.20306	0.98741	+	-	-
145447	ABHD12B	4.67057	4.66734	4.66734	4.66734	0.9993	0.9993	1	1	-	-	-
84945	ABHD13	44.0692	40.9644	22.9648	24.5702	0.929533	0.521093	0.599794	1.06992	+	-	-
25864	ABHD14A	79.333	71.0863	78.2002	76.0628	0.89606	0.985714	1.07001	0.972685	-	-	-
84836	ABHD14B	158.507	155.919	174.206	177.009	0.98364	1.09902	1.13526	1.01608	-	-	-
116236	ABHD15	9.36514	8.84094	8.95256	9.68535	0.94402	0.955931	1.09551	1.08186	-	-	-
7920	ABHD16A	122.022	111.771	119.077	114.578	0.915995	0.975886	1.02512	0.962205	-	-	-
140701	ABHD16B	4.66734	4.66734	4.66734	4.66734	1	1	1	1	-	-	-
11057	ABHD2	44.1885	40.8496	34.5724	36.4166	0.924456	0.782377	0.891481	1.05337	-	-	+	791	932
171586	ABHD3	216.917	224.038	727.776	718.586	1.03285	3.35519	3.20743	0.987359	-	-	+	361	-196
63874	ABHD4	30.3085	28.3957	30.3842	33.0983	0.936894	1.00249	1.16561	1.08934	-	-	-
51099	ABHD5	41.6646	40.9829	54.9482	53.1705	0.983643	1.31882	1.29738	0.967652	-	-	-
57406	ABHD6	28.0533	25.8582	31.4361	30.306	0.921741	1.12056	1.17201	0.964062	+	-	-
79575	ABHD8	4.84703	4.83009	4.85426	5.01094	0.996513	1.00151	1.03744	1.03227	-	-	-
10006	ABI1	632.052	670.503	642.677	668.295	1.06084	1.0168	0.996707	1.03987	+	-	-
10152	ABI2	371.753	342.403	341.194	334.246	0.921064	0.917834	0.976177	0.979613	-	-	+	195
51225	ABI3	6.90528	7.99473	6.03603	7.07081	1.15774	0.874108	0.884433	1.17142	-	-	-
25890	ABI3BP	4.66734	4.66734	4.66734	4.66734	1	1	1	1	-	-	-
25	ABL1	503.117	503.885	482.89	470.962	1.00152	0.959793	0.934663	0.975301	-	+	-
27	ABL2	313.202	412.9	244.087	244.724	1.31834	0.779327	0.592696	1.00263	-	-	-
3983	ABLIM1	274.336	261.261	254.602	281.263	0.952321	0.92808	1.07656	1.10467	+	+	-
84448	ABLIM2	4.66734	4.66734	4.66734	4.66734	1	1	1	1	-	-	-
22885	ABLIM3	6.08497	5.56468	6.1712	8.04998	0.914509	1.01416	1.44662	1.30447	-	-	-
28	ABO	4.66734	4.66734	4.66734	4.66734	1	1	1	1	-	-	-
26	ABP1	4.66734	4.66734	4.66734	4.66734	1	1	1	1	+	-	-
29	ABR	26.6257	27.5657	26.4134	25.8555	1.03531	0.992025	0.937959	0.978885	+	+	-
137735	ABRA	4.66734	4.66734	4.66734	4.66734	1	1	1	1	-	-	-
29777	ABT1	149.407	147.447	114.313	108.736	0.986843	0.765078	0.737458	0.951216	-	+	-
80325	ABTB1	4.73315	4.73315	4.73315	4.73315	1	1	1	1	+	-	+		-6981
25841	ABTB2	4.66734	4.66734	4.66734	4.66734	1	1	1	1	+	-	-
30	ACAA1	180.449	178.886	202.173	192.717	0.991332	1.12038	1.07731	0.953222	+	-	-
10449	ACAA2	24.46	24.254	24.1902	26.7273	0.991603	0.988992	1.10198	1.10488	-	-	-
31	ACACA	173.621	181.258	196.386	207.211	1.04395	1.13111	1.14318	1.05509	+	+	-
32	ACACB	4.66734	4.66734	4.66734	4.66734	1	1	1	1	-	-	-
80724	ACAD10	4.71645	4.71645	4.71645	4.71645	1	1	1	1	+	-	-
27034	ACAD8	81.0225	84.1359	72.1611	73.6811	1.0384	0.89063	0.875739	1.02104	-	-	-
28976	ACAD9	135.345	140.293	131.33	133.627	1.03657	0.970357	0.952485	1.01748	-	-	-
33	ACADL	12.1421	12.0737	12.0604	11.9499	0.994387	0.993278	0.989745	0.99085	-	-	-
34	ACADM	694.822	658.756	718.602	669.007	0.94806	1.0342	1.01556	0.930975	-	-	-
35	ACADS	7.27174	7.27174	7.1607	7.42391	1	0.984742	1.02093	1.03675	-	-	-
36	ACADSB	13.981	13.982	13.9283	13.6048	1.00006	0.996226	0.973022	0.97677	+	-	-
37	ACADVL	563.491	610.522	652.123	656.614	1.08346	1.15727	1.0755	1.0069	-	-	-
176	ACAN	7.32282	7.32282	7.57791	7.32319	1	1.03481	1.00005	0.966411	+	-	-
9744	ACAP1	5.00996	5.00996	5.00996	5.00996	1	1	1	1	-	-	-
23527	ACAP2	108.865	113.355	106.238	113.63	1.04126	0.97586	1.00243	1.06961	-	-	-
116983	ACAP3	4.95402	4.79257	4.79257	4.79257	0.967409	0.967409	1	1	-	-	-
38	ACAT1	104.243	104.546	111.79	105.076	1.00292	1.07241	1.00507	0.939937	-	-	-
39	ACAT2	577.389	540.575	594.899	580.741	0.936227	1.03033	1.0743	0.976185	+	-	-
64746	ACBD3	231.923	226.756	229.039	250.696	0.977728	0.987564	1.10557	1.09456	+	-	+	988	919
79777	ACBD4	6.01869	5.94674	5.94674	6.18828	0.988052	0.988052	1.04062	1.04062	+	-	-
91452	ACBD5	130.224	132.753	163.739	164.342	1.01944	1.25739	1.23796	1.00368	-	-	-
84320	ACBD6	261.669	250.141	275.919	286.21	0.955925	1.05446	1.14419	1.03727	-	-	+	-538	60
51802	ACCN5	4.66734	4.66734	4.66734	4.66734	1	1	1	1	-	-	-
84680	ACCS	4.67057	4.66734	4.66734	4.66734	0.999309	0.999309	1	1	+	-	-
65057	ACD	211.249	234.338	222.267	215.132	1.1093	1.05215	0.91804	0.96791	-	-	-
1636	ACE	4.66734	4.66734	4.66734	4.66734	1	1	1	1	+	-	-
59272	ACE2	4.66734	4.66734	4.66734	4.66734	1	1	1	1	-	-	-
125981	ACER1	4.67446	4.67446	4.67949	4.69592	1	1.00106	1.00459	1.00353	-	-	-
55331	ACER3	96.9756	99.8783	95.5941	95.4218	1.02994	0.985737	0.955381	0.998226	+	-	-
43	ACHE	4.67705	4.67705	5.04236	4.7659	1	1.07811	1.019	0.945172	-	-	+	-677	-597
22985	ACIN1	238.154	263.206	328.511	305.84	1.10524	1.37942	1.16198	0.931022	+	-	+	-147	-107
47	ACLY	675.518	730.15	757.341	738.788	1.08089	1.12111	1.01183	0.975535	-	-	-
130013	ACMSD	4.66734	4.66734	4.66734	4.66734	1	1	1	1	-	-	-
57001	ACN9	453.073	409.991	473.313	415.549	0.904916	1.04469	1.01356	0.877947	-	-	-
48	ACO1	243.597	252.852	259.367	262.401	1.03796	1.06472	1.03776	1.01168	-	-	-
50	ACO2	398.753	411.786	473.05	443.62	1.03268	1.18629	1.07731	0.937808	+	-	-
26027	ACOT11	4.8326	4.8326	4.8326	5.10749	1	1	1.05688	1.05688	+	-	-
134526	ACOT12	4.66734	4.66734	4.70208	4.66734	1	1.00746	1	0.992596	-	-	-
55856	ACOT13	239.711	223.797	251.855	251.586	0.933646	1.05069	1.12417	0.99894	+	-	-
122970	ACOT4	109.414	99.2985	100.817	112.668	0.907527	0.921436	1.13464	1.11751	-	-	-
641372	ACOT6	4.66734	4.66734	4.66734	4.67848	1	1	1.00239	1.00239	+	-	-
11332	ACOT7	318.809	315.72	431.002	404.151	0.990339	1.35194	1.28009	0.93771	+	+	+	137, 656	1, 590
10005	ACOT8	51.609	51.6448	52.8049	55.1344	1.0007	1.02319	1.06757	1.04411	-	+	-
23597	ACOT9	447.874	482.84	494.388	489.194	1.07807	1.10386	1.01316	0.989494	+	-	-
51	ACOX1	117.035	114.29	117.939	132.184	0.976533	1.0077	1.15657	1.1208	+	-	-
8309	ACOX2	6.65482	6.49352	6.31332	6.19973	0.975764	0.948675	0.954756	0.98202	-	-	-
8310	ACOX3	17.787	15.5749	15.5824	15.4591	0.875599	0.876048	0.992567	0.992059	-	-	-
55289	ACOXL	4.66734	5.2678	4.94819	4.78233	1.12866	1.06017	0.907843	0.966491	-	-	+		-4824
52	ACP1	837.387	873.128	909.103	872.602	1.04269	1.08565	0.999397	0.959851	-	-	-
53	ACP2	61.7214	62.8221	70.7619	65.0664	1.01784	1.1465	1.03572	0.9195	+	-	-
54	ACP5	4.66734	4.66734	4.66734	4.66734	1	1	1	1	+	-	-
51205	ACP6	75.9091	75.5992	73.1228	80.5103	0.995922	0.963282	1.06496	1.10105	-	-	-
92370	ACPL2	83.5953	78.0891	82.473	78.9938	0.934176	0.986582	1.01158	0.957851	-	-	-
55	ACPP	4.66734	4.66734	4.66734	4.66734	1	1	1	1	-	-	-
93650	ACPT	4.82223	5.35672	4.79889	5.18958	1.11086	0.995177	0.968799	1.08142	-	-	+	-2871, 1714	-2946, 1917
84519	ACRBP	4.69166	4.69166	4.69166	4.69166	1	1	1	1	-	-	-
93953	ACRC	20.1039	34.2397	241.202	211.136	1.70317	11.9978	6.1664	0.875359	-	-	-
56	ACRV1	4.66734	4.66734	4.66734	4.66734	1	1	1	1	-	-	-
23205	ACSBG1	4.66734	4.66734	4.66734	4.66734	1	1	1	1	-	-	-
81616	ACSBG2	4.66734	4.66734	4.66734	4.66734	1	1	1	1	-	+	-
80221	ACSF2	16.8083	14.4646	18.2883	18.8007	0.860576	1.08805	1.29978	1.02804	-	-	-
197322	ACSF3	5.43056	5.29819	5.16082	5.19314	0.975609	0.950313	0.980171	1.00626	+	-	-
2180	ACSL1	108.549	112.673	116.594	112.879	1.03801	1.07414	1.00182	0.968123	-	-	-
2181	ACSL3	687.326	658.413	799.027	777.625	0.957934	1.16257	1.18106	0.97317	-	+	-
51703	ACSL5	4.66734	4.66734	4.66734	4.66734	1	1	1	1	-	-	-
23305	ACSL6	4.66734	4.66734	4.66734	4.66734	1	1	1	1	+	-	-
116285	ACSM1	4.66734	4.66734	4.66734	4.66734	1	1	1	1	-	-	-
6296	ACSM3	4.66734	4.66734	4.66734	4.66734	1	1	1	1	-	-	-
54988	ACSM5	4.66734	4.66734	4.66734	4.66734	1	1	1	1	-	-	-
84532	ACSS1	5.07409	4.66734	4.66734	4.66734	0.919823	0.919823	1	1	-	-	-
55902	ACSS2	23.2273	23.9591	23.9541	23.9565	1.03149	1.03129	0.999894	1.00009	-	-	-
79611	ACSS3	7.15623	7.21951	8.17489	8.06493	1.00883	1.14238	1.1171	0.986512	-	-	-
58	ACTA1	4.68143	4.69443	5.51018	4.69546	1.00279	1.17704	1.00022	0.852148	+	-	-
59	ACTA2	31.0678	29.4777	36.7036	34.748	0.948812	1.18143	1.17879	0.946694	-	-	-
60	ACTB	6131.4	7921.18	8155.17	8270.24	1.29207	1.33056	1.04407	1.01386	-	-	+	413
70	ACTC1	21.4581	24.3053	25.1215	23.6954	1.13274	1.17078	0.974905	0.943229	-	-	-
71	ACTG1	15387.8	15484.1	14633.6	14946.3	1.00639	0.951102	0.965265	1.02137	-	-	-
72	ACTG2	5.45678	6.15134	6.02621	6.33036	1.12729	1.10433	1.0291	1.05049	+	-	-
170487	ACTL10	4.76475	4.76475	4.76789	4.78025	1	1.00067	1.00325	1.00258	-	-	-
86	ACTL6A	1532.32	1411.98	1449.66	1471.83	0.921388	0.946171	1.04239	1.01509	-	-	-
51412	ACTL6B	4.66734	4.66734	4.66734	4.66734	1	1	1	1	-	-	-
10881	ACTL7A	4.66734	4.70795	4.66734	4.66725	1.00872	1	0.991355	1	-	-	-
10880	ACTL7B	4.66734	4.66734	4.66734	4.66734	1	1	1	1	-	-	-
81569	ACTL8	4.66734	4.66734	4.66734	4.66734	1	1	1	1	+	-	-
284382	ACTL9	4.66734	4.66734	4.66734	4.66734	1	1	1	1	-	-	-
87	ACTN1	3118.2	3157.35	2884.29	2873.37	1.01269	0.925178	0.910056	0.996137	+	+	+	1311	-171
88	ACTN2	4.66734	4.66734	4.7091	4.73346	1	1.00897	1.01417	1.00515	-	-	-
89	ACTN3	4.66734	4.66734	4.68452	4.66734	1	1.00368	1	0.996329	+	-	-
81	ACTN4	45.8278	54.9025	49.2022	51.4542	1.19802	1.0736	0.937192	1.04581	-	-	-
55860	ACTR10	2769.67	2937.76	3059.33	3048.84	1.06042	1.10406	1.03781	0.996789	-	-	-
10121	ACTR1A	226.678	220.044	237.174	229.582	0.970716	1.0463	1.04335	0.967973	-	-	-
10120	ACTR1B	220.281	209.136	224.396	225.155	0.949416	1.01865	1.07659	1.00342	-	-	-
10097	ACTR2	986.107	1050.27	1093.32	1102.26	1.06492	1.10853	1.0495	1.00821	-	-	-
10096	ACTR3	3721.07	3710.76	3733.98	3535.46	0.997009	1.00326	0.95276	0.94682	+	-	+	-81
57180	ACTR3B	4.70143	4.70143	4.70143	4.70143	1	1	1	1	-	-	-
653857	ACTR3C	4.66734	4.89107	4.67155	4.66733	1.04794	1.0009	0.954255	0.999104	-	-	+	-9
79913	ACTR5	77.9701	77.327	53.9911	54.678	0.991737	0.692455	0.707101	1.01271	-	-	-
64431	ACTR6	309.758	298.772	329.721	309.721	0.964554	1.06444	1.03665	0.939366	-	-	-
93973	ACTR8	27.4836	27.3184	27.0124	28.5043	0.994009	0.982876	1.04341	1.05523	-	-	-
140625	ACTRT2	4.66734	4.66734	4.66734	4.66734	1	1	1	1	-	-	-
90	ACVR1	306.342	277.069	184.849	191.555	0.904427	0.603395	0.691364	1.03628	+	-	-
91	ACVR1B	9.21191	9.19787	9.14194	9.07215	0.998476	0.992418	0.986331	0.992352	+	+	+	-271
130399	ACVR1C	4.66734	4.66734	4.66734	4.66734	1	1	1	1	+	-	-
92	ACVR2A	78.1054	71.0272	83.5692	87.8839	0.909346	1.06994	1.23733	1.05161	-	-	-
93	ACVR2B	23.3751	23.2362	23.3751	23.3753	0.99405	1	1.00599	1	+	-	-
94	ACVRL1	4.66734	4.66734	4.66734	4.66734	1	1	1	1	+	-	-
91703	ACY3	4.66734	4.66734	4.66734	4.66734	1	1	1	1	-	-	-
97	ACYP1	597.171	629.538	821.946	749.302	1.05424	1.37642	1.19024	0.911636	-	-	-
98	ACYP2	72.354	77.6815	81.7502	81.1195	1.07363	1.12985	1.04426	0.992296	-	-	-
100	ADA	93.7372	92.7998	106.017	109.559	0.990019	1.131	1.1806	1.03344	+	+	-
132612	ADAD1	4.81839	4.70306	4.66734	4.66724	0.976071	0.968636	0.992383	1	-	-	-
161931	ADAD2	22.4626	20.2521	25.676	29.0784	0.901579	1.14302	1.43582	1.13254	-	-	-
161823	ADAL	12.6113	12.4735	12.4735	12.476	0.989056	0.989056	1.0002	1.0002	+	-	-
8759	ADAM1	23.5769	23.0301	18.1029	17.328	0.976815	0.767823	0.752404	0.9572	-	-	-
102	ADAM10	83.8972	102.129	102.026	93.7786	1.21729	1.21611	0.918236	0.919124	-	-	-
4185	ADAM11	4.6972	4.6972	4.6972	4.6972	1	1	1	1	-	-	-
8038	ADAM12	17.9698	18.5064	18.822	18.4779	1.02986	1.04743	0.998464	0.981714	-	-	-
8751	ADAM15	5.59194	5.56932	5.60203	5.68816	0.995948	1.0018	1.02134	1.01537	+	-	-
6868	ADAM17	75.5521	81.1602	111.107	102.659	1.07421	1.47058	1.26489	0.923959	-	-	-
8749	ADAM18	4.66734	4.66734	4.66734	4.66734	1	1	1	1	-	-	-
8728	ADAM19	140.104	126.971	105.099	101.923	0.90627	0.750147	0.802729	0.969796	-	-	-
2515	ADAM2	4.66734	4.66734	4.66734	4.66734	0.999981	0.999981	1	1	-	-	-
8748	ADAM20	4.67705	4.67187	4.67187	4.67187	0.998891	0.998891	1	1	-	-	-
8747	ADAM21	4.66734	4.66734	4.66734	4.66734	1	1	1	1	-	-	-
53616	ADAM22	4.66734	4.66734	4.66734	4.66734	1	1	1	1	-	-	-
8745	ADAM23	14.77	14.6	16.5224	14.9262	0.988515	1.11864	1.02234	0.903415	+	-	-
10863	ADAM28	4.66734	4.66734	4.66734	4.66734	1	1	1	1	+	-	-
11086	ADAM29	4.66734	4.66734	4.66734	4.66734	1	1	1	1	-	-	-
11085	ADAM30	4.66734	4.66734	4.66734	4.66734	1	1	1	1	-	-	-
203102	ADAM32	13.4978	18.2225	13.6204	12.7226	1.35011	1.00911	0.698182	0.934107	+	+	-
80332	ADAM33	4.72725	4.73528	4.72725	4.72721	1.00171	1	0.998296	1	-	+	-
1587	ADAM3A	4.66734	4.83411	4.66734	4.66729	1.03574	1	0.965491	1	-	-	-
255926	ADAM5P	4.66815	4.66734	4.66734	4.6754	0.999836	0.999836	1.00173	1.00173	-	-	-
8755	ADAM6	4.66734	4.66734	4.66734	4.67047	1	1	1.00067	1.00067	-	-	-
8756	ADAM7	4.66734	4.66734	4.66734	4.66734	1	1	1	1	-	-	-
101	ADAM8	5.68831	5.69285	5.828	5.68822	1.00081	1.02456	0.999187	0.97603	-	-	-
8754	ADAM9	433.413	496.345	485.222	458.897	1.1452	1.11953	0.924553	0.945751	-	-	-
27299	ADAMDEC1	4.66734	4.66734	4.66734	4.66734	1	1	1	1	-	+	-
9510	ADAMTS1	5.45565	6.41745	15.5323	12.3351	1.17629	2.84703	1.92212	0.794151	-	-	-
81794	ADAMTS10	6.49217	6.53279	6.49217	6.49206	1.00627	1	0.993765	1	-	-	-
81792	ADAMTS12	5.12535	4.96107	5.33967	5.16503	0.967934	1.04183	1.04111	0.967269	-	-	+	-948
11093	ADAMTS13	4.66734	4.66734	4.66734	4.66734	1	1	1	1	+	-	-
140766	ADAMTS14	4.66734	4.66734	4.66734	4.66734	1	1	1	1	-	-	-
170689	ADAMTS15	4.97984	5.62947	4.95814	4.94865	1.13049	0.995642	0.879061	0.998122	-	-	-
170690	ADAMTS16	4.77731	4.78477	4.79274	4.86791	1.00157	1.00323	1.01738	1.0157	-	-	-
170691	ADAMTS17	4.66734	4.66734	4.66734	4.66734	1	1	1	1	+	-	-
170692	ADAMTS18	4.66734	4.66734	4.66734	4.66734	1	1	1	1	-	-	-
171019	ADAMTS19	4.66734	4.66734	4.66734	4.66734	1	1	1	1	-	-	-
9509	ADAMTS2	4.66734	4.66734	4.66734	4.66734	1	1	1	1	-	-	-
80070	ADAMTS20	4.66734	4.66734	4.66734	4.66734	1	1	1	1	-	-	-
9508	ADAMTS3	209.775	203.89	172.536	169.656	0.971926	0.822443	0.832096	0.983334	+	-	+	-406
11096	ADAMTS5	4.66734	4.66734	4.66734	4.66734	1	1	1	1	-	-	-
11174	ADAMTS6	219.96	301.581	96.7373	90.3991	1.3711	0.439806	0.299751	0.934475	+	-	-
11095	ADAMTS8	5.82497	5.82033	5.87892	5.82033	0.999199	1.00927	1	0.990024	-	+	-
56999	ADAMTS9	4.66734	4.66734	4.66734	4.66823	1	1	1.00019	1.00019	-	-	+	1370
100507082	ADAMTS9-AS1	4.69931	4.73988	4.67041	4.66941	1.00862	0.99383	0.985132	0.999795	-	-	-
100507098	ADAMTS9-AS2	4.66734	4.66734	4.66734	4.66734	1	1	1	1	-	-	-
92949	ADAMTSL1	4.86588	4.86588	4.86588	4.86588	1	1	1	1	-	-	-
9719	ADAMTSL2	4.66734	4.66734	4.66734	4.66734	1	1	1	1	+	-	-
57188	ADAMTSL3	6.99052	6.84049	7.05649	6.96467	0.978557	1.00943	1.01815	0.987014	-	-	-
54507	ADAMTSL4	4.76211	4.76211	4.76211	4.76211	1	1	1	1	-	-	-
339366	ADAMTSL5	4.66734	4.66734	4.66734	4.68031	1	1	1.00278	1.00278	+	+	-
11033	ADAP1	5.22597	5.07392	5.06478	5.06864	0.970885	0.969138	0.998959	1.00076	-	-	-
55803	ADAP2	5.00667	4.7207	4.7207	4.7207	0.94289	0.94289	1	1	-	-	-
103	ADAR	1050.82	1146.48	1058.5	1050.64	1.09075	1.00727	0.916401	0.992351	-	-	-
104	ADARB1	4.90006	4.90006	4.90006	4.90006	1	1	1	1	-	-	-
105	ADARB2	4.66734	4.66734	4.66734	4.66734	1	1	1	1	+	-	-
642394	ADARB2-AS1	4.66734	4.66734	4.66734	4.66734	0.999997	0.999997	1	1	-	-	-
23536	ADAT1	111.157	107.3	111.558	108.112	0.965291	1.00364	1.00757	0.96907	-	-	-
134637	ADAT2	7.09695	6.4219	6.32164	6.31746	0.904891	0.890762	0.983737	0.999341	+	-	-
113179	ADAT3	6.06119	6.06119	6.06119	6.06119	1	1	1	1	-	-	-
113451	ADC	4.69687	4.67057	4.67057	4.67057	0.994382	0.994382	1	1	-	-	-
57143	ADCK1	5.08765	5.08765	5.4617	5.08765	1	1.0735	1	0.931536	-	-	-
90956	ADCK2	32.6045	33.4341	37.4151	41.2452	1.02545	1.14753	1.23363	1.10238	-	-	+	954	946
56997	ADCK3	11.7017	11.4748	12.5212	11.475	0.980613	1.07003	1.00001	0.916451	-	-	-
79934	ADCK4	9.45285	9.52058	9.3069	9.64353	1.00715	0.984562	1.01291	1.03615	+	-	+	868	-722
203054	ADCK5	5.10549	5.10815	4.88277	4.88278	1.00051	0.956369	0.955882	1	-	-	-
107	ADCY1	4.8229	4.8229	4.8229	4.8229	1	1	1	1	-	-	-
55811	ADCY10	4.66734	4.66734	4.66734	4.66734	1	1	1	1	-	+	-
108	ADCY2	4.66766	4.66766	4.66766	4.66766	1	1	1	1	+	-	+	-1572	-1663
109	ADCY3	60.468	62.8765	67.5789	61.3434	1.03979	1.11759	0.975616	0.907703	+	-	-
196883	ADCY4	4.66734	4.66734	4.66734	4.66734	1	1	1	1	-	-	-
111	ADCY5	4.66734	4.68711	4.66734	4.66735	1.00424	1	0.995783	1	-	-	-
112	ADCY6	21.934	21.934	21.8294	23.3356	1	0.995247	1.0639	1.06898	-	-	-
113	ADCY7	78.9792	75.615	77.0781	78.3082	0.957438	0.975963	1.03562	1.01596	+	-	-
114	ADCY8	4.66734	4.66734	4.66734	4.66734	1	1	1	1	+	-	-
115	ADCY9	9.34471	9.21734	9.78112	9.87952	0.986359	1.04668	1.07184	1.01008	+	-	-
116	ADCYAP1	4.66734	4.66734	4.66734	4.66734	1	1	1	1	-	-	-
117	ADCYAP1R1	4.66734	4.66734	4.66734	4.66734	1	1	1	1	+	-	-
118	ADD1	166.612	173.411	184.516	183.307	1.0408	1.10743	1.05707	0.993462	-	-	-
119	ADD2	5.04796	5.04796	5.04796	5.04796	1	1	1	1	-	-	-
120	ADD3	919.592	870.53	931.525	924.784	0.946637	1.01297	1.06232	0.992754	-	-	-
79747	ADGB	4.66734	4.66734	4.66734	4.66734	1	1	1	1	-	-	-
124	ADH1A	4.66734	4.66734	4.66734	4.66734	1	1	1	1	-	-	-
125	ADH1B	4.66734	4.66734	4.66734	4.66734	1	1	1	1	-	-	-
126	ADH1C	4.66766	4.66734	4.66734	4.68958	0.999906	0.999906	1.00477	1.00477	-	-	-
127	ADH4	4.66734	4.66734	4.66734	4.66734	1	1	1	1	-	+	-
128	ADH5	491.058	487.294	514.829	464.6	0.992329	1.04839	0.953427	0.902441	-	-	-
130	ADH6	4.66734	4.66734	4.66734	4.66734	1	1	1	1	-	-	-
131	ADH7	4.66734	4.66734	4.66734	4.66734	1	1	1	1	-	-	-
137872	ADHFE1	4.66734	4.66734	4.66734	4.66734	1	1	1	1	-	-	-
55256	ADI1	737.807	762.371	825.114	819.888	1.03328	1.11829	1.07544	0.993691	-	-	-
149685	ADIG	4.7338	4.78245	4.7338	4.73366	1.01031	1	0.989798	1	-	-	-
9370	ADIPOQ	4.66734	4.66734	4.66734	4.66734	1	1	1	1	+	-	-
51094	ADIPOR1	472.919	494.817	493.635	484.527	1.04629	1.04379	0.979205	0.98155	-	+	-
79602	ADIPOR2	587.685	636.272	712.502	654.8	1.08266	1.21237	1.02912	0.919013	-	-	+	-132	3
132	ADK	476.308	505.231	532.099	517.562	1.06073	1.11713	1.02441	0.972682	-	-	-
133	ADM	94.4678	141.318	219.526	277.5	1.49594	2.32379	1.96366	1.2641	-	+	+	-2247
79924	ADM2	7.85548	7.85548	7.85548	7.93907	1	1	1.01064	1.01064	+	-	-
23394	ADNP	1795.29	1826.67	1339.52	1389.04	1.01747	0.746252	0.760421	1.03679	-	-	-
22850	ADNP2	923.776	1015.87	626.448	656.269	1.09957	0.67813	0.646017	1.04749	-	-	+	575
84890	ADO	432.888	408.502	308.751	326.083	0.943681	0.713235	0.79824	1.05615	-	-	-
134	ADORA1	10.699	10.7566	10.699	11.2808	1.00537	1	1.04873	1.05436	-	-	-
135	ADORA2A	19.7633	27.2409	29.856	37.277	1.37838	1.5107	1.36842	1.24857	-	-	+		-5169
136	ADORA2B	383.252	328	246.066	259.943	0.855822	0.642027	0.79251	1.05642	-	-	-
140	ADORA3	4.66734	4.66734	4.66734	4.66734	1	1	1	1	-	-	-
83440	ADPGK	85.2779	95.677	79.7382	78.4667	1.12193	0.935062	0.820121	0.984021	-	-	-
141	ADPRH	4.66734	4.66734	4.66734	4.66734	1	1	1	1	-	-	-
113622	ADPRHL1	4.66734	4.66734	4.66734	4.66734	1	1	1	1	-	-	-
54936	ADPRHL2	371.766	379.275	213.96	228.154	1.02019	0.575509	0.601552	1.06636	-	-	-
148	ADRA1A	4.66734	4.66734	4.66734	4.66734	1	1	1	1	-	-	-
147	ADRA1B	4.66734	4.66734	4.66734	4.66734	1	1	1	1	-	-	-
146	ADRA1D	4.66734	4.66734	4.66734	4.66734	1	1	1	1	-	-	-
150	ADRA2A	4.66734	4.66734	4.66734	4.66734	1	1	1	1	+	-	-
151	ADRA2B	4.66734	4.66734	4.66734	4.66734	1	1	1	1	-	-	-
152	ADRA2C	20.1778	19.5169	20.6097	22.7883	0.967253	1.0214	1.16762	1.10573	-	-	-
153	ADRB1	4.66734	4.66734	4.66734	4.66734	1	1	1	1	-	-	-
154	ADRB2	78.826	109.832	18.1866	25.8441	1.39333	0.230704	0.235306	1.42112	-	-	-
155	ADRB3	4.66734	4.66734	4.66734	4.66734	1	1	1	1	-	-	-
156	ADRBK1	14.5606	14.2047	14.8537	16.7765	0.975559	1.02011	1.18105	1.12947	-	-	+	-4616	-4705
157	ADRBK2	67.7031	64.8102	73.56	69.9959	0.957307	1.08651	1.08001	0.951583	-	-	-
11047	ADRM1	1173.82	1164.91	1338.59	1222.19	0.992342	1.14004	1.04917	0.913247	+	-	-
158	ADSL	3487.55	3439.54	3489.97	3336.41	0.986338	1.00063	0.970016	0.956164	-	-	-
159	ADSS	281.551	296.986	328.272	321.237	1.05482	1.16599	1.08166	0.978527	-	-	-
122622	ADSSL1	5.69482	6.17633	18.7264	12.0878	1.08458	3.28838	1.95711	0.645499	-	-	-
84830	ADTRP	9.99253	10.3471	8.48256	8.53656	1.03548	0.848891	0.825023	1.00637	-	-	-
165	AEBP1	239.047	281.005	285.234	305.394	1.17555	1.19321	1.08679	1.07071	-	-	+	1046	1299
121536	AEBP2	31.8871	29.3472	29.0678	28.8084	0.92037	0.911566	0.981643	0.991123	+	-	-
64782	AEN	568.947	588.174	371.611	413.519	1.03378	0.65316	0.703055	1.11274	-	+	-
166	AES	209.165	200.687	251.106	244.778	0.959487	1.20055	1.2197	0.974793	-	-	-
60312	AFAP1	19.7352	18.8579	18.6778	18.6321	0.955539	0.946411	0.988025	0.997554	-	-	-
84740	AFAP1-AS1	4.66734	4.66734	4.66734	4.66734	1	1	1	1	-	-	-
134265	AFAP1L1	109.209	110.619	122.841	114.39	1.01292	1.12485	1.03409	0.931192	+	-	-
84632	AFAP1L2	4.66734	4.66734	4.66734	4.66734	1	1	1	1	-	-	-
4299	AFF1	4.67381	4.67381	4.67381	4.67381	1	1	1	1	+	-	+	379, 1597	1458
2334	AFF2	4.66734	4.66734	4.66734	4.66734	1	1	1	1	-	-	-
3899	AFF3	4.66734	4.66734	4.66734	4.66734	1	1	1	1	+	-	+	-4227	-4268
27125	AFF4	57.234	58.79	49.756	49.2266	1.02718	0.86935	0.837329	0.989343	-	-	-
172	AFG3L1P	8.00721	8.61679	7.01236	7.82041	1.07612	0.875756	0.907578	1.11522	-	-	-
10939	AFG3L2	830.681	827.721	696.727	728.997	0.996431	0.838753	0.880729	1.0463	-	-	-
173	AFM	4.66734	4.66734	4.66734	4.66734	1	1	1	1	-	-	-
125061	AFMID	7.86093	8.48433	8.10268	9.25489	1.07928	1.03072	1.09082	1.14221	-	-	-
174	AFP	48.1412	49.3935	56.7717	54.7523	1.02598	1.17928	1.10849	0.96439	-	+	-
54812	AFTPH	293.945	301.894	307.15	316.689	1.02706	1.04493	1.04901	1.03106	-	-	-
175	AGA	108.519	114.357	137.23	129.708	1.05383	1.2646	1.13424	0.945197	-	-	-
116987	AGAP1	180.249	202.258	192.078	191.307	1.12211	1.06561	0.94586	0.996012	-	-	-
119385	AGAP11	4.66734	4.66734	4.66734	4.66734	1	1	1	1	-	-	+	1682	1488
116986	AGAP2	4.66734	4.66734	4.66734	4.66734	1	1	1	1	-	-	-
116988	AGAP3	10.3216	10.4977	10.3173	10.3176	1.01704	0.999596	0.982847	1	-	-	-
79841	AGBL2	4.66734	4.66734	4.66734	4.66734	1	1	1	1	+	-	-
340351	AGBL3	4.66734	4.66734	4.66734	4.66734	1	1	1	1	-	-	-
60509	AGBL5	66.6508	74.1847	85.1775	82.6443	1.11302	1.27795	1.11403	0.970253	-	-	+	-457
177	AGER	4.66734	4.66734	4.66734	4.66734	1	1	1	1	-	-	-
3267	AGFG1	103.254	106.425	101.564	101.221	1.03071	0.983621	0.951101	0.996634	+	-	-
3268	AGFG2	5.87708	5.50617	5.37364	5.42872	0.93684	0.914332	0.985934	1.0102	-	-	-
55109	AGGF1	198.728	191.932	163.665	159.934	0.965772	0.823554	0.833283	0.977182	+	-	-
55750	AGK	81.4645	89.8346	85.2513	80.3594	1.10271	1.04647	0.894526	0.9426	+	-	-
178	AGL	561.367	517.62	458.173	432.705	0.922085	0.816167	0.835951	0.944436	+	+	-
79814	AGMAT	4.66734	4.66734	4.66734	4.66734	1	1	1	1	-	-	-
10554	AGPAT1	166.785	154.627	181.157	170.037	0.927113	1.08617	1.09966	0.938626	-	-	-
10555	AGPAT2	45.7183	43.996	48.5736	44.9488	0.962377	1.06248	1.02166	0.925403	-	-	-
56894	AGPAT3	4.66734	4.66734	4.66734	4.66734	1	1	1	1	-	-	-
56895	AGPAT4	7.51436	7.49641	7.40474	7.49121	0.997626	0.98542	0.999306	1.01168	-	-	-
79992	AGPAT4-IT1	6.0421	6.53846	6.84832	7.8633	1.08216	1.13347	1.20262	1.14818	-	-	-
55326	AGPAT5	25.3594	22.2125	22.2564	22.5846	0.875925	0.877655	1.01675	1.01475	-	-	-
137964	AGPAT6	10.0603	10.3582	9.85838	9.86763	1.02962	0.979938	0.952641	1.00094	-	-	-
84803	AGPAT9	197.533	151.261	342.628	291.859	0.765752	1.73452	1.9295	0.851834	-	-	-
123688	AGPHD1	4.91844	5.00389	5.00719	4.88828	1.01736	1.01803	0.976897	0.976254	-	-	-
8540	AGPS	213.509	197.588	221.015	218.491	0.925432	1.03519	1.10579	0.98855	+	-	-
10551	AGR2	4.66734	4.66734	4.66734	4.8407	1	1	1.03714	1.03714	-	+	-
155465	AGR3	4.66734	4.66734	5.22887	4.66734	1	1.12031	1	0.892607	-	-	-
375790	AGRN	69.6282	77.5282	69.2168	68.762	1.11346	0.994133	0.886929	0.993391	-	-	-
181	AGRP	4.67122	4.66993	4.66993	4.71101	0.999727	0.999722	1.0088	1.0088	+	-	-
183	AGT	4.76277	4.69345	4.68062	4.68051	0.98547	0.982753	0.997243	1	-	-	-
23287	AGTPBP1	231.184	216.174	212.962	193.764	0.935057	0.92117	0.896333	0.909846	-	-	-
185	AGTR1	4.66734	4.66734	4.66734	4.66734	1	1	1	1	+	-	+	-2618
186	AGTR2	4.66734	4.66734	4.66734	4.66734	1	1	1	1	-	+	-
57085	AGTRAP	94.1931	89.2574	107.691	117.866	0.947603	1.14329	1.32052	1.0945	-	-	+	976	984
189	AGXT	4.66734	4.66734	4.66734	4.66734	1	1	1	1	-	-	-
64902	AGXT2	4.66734	4.66734	4.66734	4.66734	1	1	1	1	+	-	+	-7220	-7161
64850	AGXT2L1	4.66734	4.66734	4.66734	4.66734	1	1	1	1	-	-	-
85007	AGXT2L2	16.8228	17.1734	16.1113	15.7751	1.02087	0.957686	0.91858	0.979179	-	-	-
25909	AHCTF1	310.457	323.148	292.501	289.517	1.04087	0.942167	0.895929	0.989784	-	-	+	-465	-681
191	AHCY	1720.37	1715.01	1996.14	2001.16	0.996831	1.15996	1.16685	1.00275	+	-	-
10768	AHCYL1	840.09	864.846	880.726	893.018	1.02948	1.0484	1.03257	1.01394	+	-	-
23382	AHCYL2	4.67705	4.68062	4.7279	4.67712	1.00075	1.01087	0.999251	0.989244	-	-	-
27245	AHDC1	5.11311	5.18718	5.12588	5.18772	1.0145	1.00252	1.0001	1.01205	-	-	+	-5233
54806	AHI1	38.7238	36.7265	45.6471	38.2626	0.948424	1.1788	1.04182	0.838221	-	-	-
79026	AHNAK	135.768	131.325	127.721	125.117	0.967283	0.940735	0.952726	0.979613	-	-	+	1025
113146	AHNAK2	177.448	175.661	154.906	165.479	0.9899	0.872925	0.942034	1.06827	-	-	-
196	AHR	4.66734	4.67397	4.66734	4.66723	1.00144	1	0.998557	1	+	-	-
57491	AHRR	42.5858	42.9996	35.6332	38.0194	1.00969	0.836732	0.88418	1.06694	-	-	-
10598	AHSA1	1169.36	1180.76	2829.83	2659.17	1.00973	2.42065	2.25208	0.939416	-	-	+	175	-10
130872	AHSA2	26.6581	30.0085	30.1911	30.8037	1.12571	1.13255	1.0265	1.0203	+	-	+		229
197	AHSG	4.66734	4.67754	4.66734	4.66738	1.00218	1	0.997828	1	+	+	-
51327	AHSP	4.66734	4.66734	4.66734	4.66734	1	1	1	1	-	-	-
57379	AICDA	4.66734	4.66734	4.66734	4.66734	1	1	1	1	-	-	-
199	AIF1	4.66734	4.66734	4.66734	4.66734	1	1	1	1	-	-	-
83543	AIF1L	25.8277	23.9325	23.6554	23.9757	0.926594	0.915881	1.00181	1.01353	-	-	-
9131	AIFM1	117.515	131.781	166.635	149.956	1.12137	1.418	1.13792	0.899879	-	-	-
84883	AIFM2	131.731	132.523	141.907	136.141	1.00602	1.07722	1.0273	0.959399	-	-	-
150209	AIFM3	4.66734	4.6696	4.66734	4.66724	1.00051	1	0.999493	1	-	-	-
51390	AIG1	133.542	119.909	130.871	143.19	0.897942	0.979994	1.19415	1.09417	-	-	-
202	AIM1	5.10602	5.86528	5.27163	5.35824	1.14866	1.03243	0.913552	1.01641	+	-	-
55057	AIM1L	23.1173	23.2555	23.3727	23.287	1.00596	1.01101	1.00135	0.996355	-	-	-
9447	AIM2	4.69752	4.69752	4.69752	4.69752	1	1	1	1	+	-	-
9255	AIMP1	519.994	537.753	519.291	511.508	1.03414	0.99863	0.951195	0.985023	+	-	-
7965	AIMP2	2183.61	2075.87	2122.43	2089.73	0.950766	0.972063	1.00668	0.984621	-	-	-
9049	AIP	180.206	176.858	217.248	214.043	0.98143	1.20555	1.21025	0.985259	-	-	-
23746	AIPL1	4.66734	4.66734	4.66734	4.66734	1	1	1	1	-	-	-
326	AIRE	8.63203	8.63203	8.46435	9.28856	1	0.980605	1.07606	1.09734	+	-	-
55966	AJAP1	4.66734	4.66734	4.66734	4.66734	1	1	1	1	-	-	-
84962	AJUBA	754.617	703.351	694.269	734.556	0.932109	0.920048	1.04437	1.05806	-	-	-
203	AK1	53.8043	58.8777	64.1599	64.4963	1.0943	1.1925	1.09543	1.00523	+	-	-
204	AK2	139.126	150.024	166.809	166.545	1.07835	1.19895	1.11012	0.99845	-	-	-
50808	AK3	460.466	453.654	492.558	463.017	0.985213	1.06971	1.02064	0.940019	-	-	-
205	AK4	127.885	123.216	126.68	119.016	0.963478	0.990579	0.965913	0.939486	-	-	+	-5853	-5948
26289	AK5	49.4826	48.5517	57.119	49.3684	0.981193	1.15432	1.01682	0.864315	+	-	-
122481	AK7	4.66734	4.66734	4.66734	4.66734	1	1	1	1	+	-	-
158067	AK8	4.66734	4.72757	4.66734	4.66731	1.01291	1	0.987252	1	-	+	-
8165	AKAP1	131.836	138.199	116.918	122.627	1.04825	0.886828	0.887323	1.04883	-	-	-
11216	AKAP10	16.03	15.7061	13.8369	15.2808	0.979803	0.863196	0.972925	1.10436	-	+	-
11215	AKAP11	262.405	262.578	186.457	177.187	1.00065	0.71058	0.6748	0.950265	+	-	-
9590	AKAP12	173.501	184.247	164.091	155.618	1.06192	0.94577	0.844614	0.948344	-	-	-
11214	AKAP13	24.9982	25.8896	24.0781	25.9018	1.03565	0.963169	1.00047	1.07576	+	+	-
158798	AKAP14	4.66734	4.66734	4.66734	4.66734	1	1	1	1	+	-	-
8227	AKAP17A	81.4306	90.868	294.638	248.527	1.11591	3.61831	2.73504	0.843502	-	-	+		-5811
10566	AKAP3	4.66734	4.66734	4.66734	4.66734	1	1	1	1	-	-	-
8852	AKAP4	4.66734	4.66734	4.66734	4.66734	1	1	1	1	-	-	-
9495	AKAP5	5.6451	5.6451	5.6451	5.72436	1	1	1.01404	1.01404	-	-	-
9472	AKAP6	4.66734	4.66734	4.66734	4.66734	1	1	1	1	+	+	-
9465	AKAP7	22.4672	22.6141	22.36	22.5922	1.00656	0.995227	0.99903	1.01041	-	-	-
10270	AKAP8	96.7742	102.626	95.3129	93.9183	1.0605	0.98492	0.915153	0.985384	-	-	-
26993	AKAP8L	41.7296	44.5839	55.0702	58.769	1.06844	1.31973	1.31817	1.06717	+	-	-
10142	AKAP9	330.957	350.446	333.756	360.917	1.05889	1.00844	1.02988	1.0814	+	-	-
221264	AKD1	4.68127	4.68533	4.68127	4.68133	1.00085	1	0.999147	1	+	-	-
56672	AKIP1	153.847	151.976	155.746	154.622	0.987855	1.01235	1.01741	0.992792	-	-	-
79647	AKIRIN1	333.733	392.841	353.95	348.069	1.17708	1.06057	0.886032	0.983371	+	-	-
55122	AKIRIN2	11.5707	11.5699	11.7999	11.6215	0.999954	1.01983	1.00446	0.984883	-	+	-
80709	AKNA	19.3539	17.6886	21.3106	19.1567	0.913934	1.10108	1.08299	0.898921	-	-	-
254268	AKNAD1	4.66734	4.66734	4.66734	4.66734	1	1	1	1	-	-	-
10327	AKR1A1	577.269	567.214	579.635	577.735	0.982571	1.00412	1.01855	0.996693	-	+	-
231	AKR1B1	4458.99	5247.81	5009.67	5030.1	1.17714	1.1236	0.958514	1.00418	-	-	-
57016	AKR1B10	13.4013	12.8131	12.5277	15.7172	0.956126	0.934808	1.22665	1.25463	-	-	-
1645	AKR1C1	9.36319	8.13194	10.8909	8.26381	0.868521	1.16319	1.01622	0.758779	-	+	-
1646	AKR1C2	4.66734	4.66734	4.66944	4.66734	1	1.00046	1	0.999541	-	-	-
8644	AKR1C3	74.3391	64.338	58.2223	79.903	0.865451	0.783206	1.24192	1.37234	-	-	-
1109	AKR1C4	4.66734	4.66734	4.66734	4.66734	1	1	1	1	-	-	-
6718	AKR1D1	4.66734	4.66734	4.66734	4.66734	1	1	1	1	-	-	-
83592	AKR1E2	4.68322	4.68939	4.68322	4.68317	1.00133	1	0.998673	1	-	-	-
8574	AKR7A2	554.483	558.127	620.742	606.415	1.00659	1.11949	1.08652	0.976935	+	-	-
22977	AKR7A3	15.7513	14.2126	16.2633	15.1473	0.902301	1.03249	1.06576	0.931377	-	-	-
207	AKT1	95.6902	90.8207	97.2482	88.8481	0.949133	1.01628	0.97828	0.913645	+	-	-
84335	AKT1S1	59.0965	58.6618	71.0026	66.9725	0.992644	1.20143	1.14167	0.943269	-	-	-
208	AKT2	9.22852	9.1724	9.36773	9.22843	0.993929	1.01508	1.00611	0.985142	+	-	-
10000	AKT3	59.4004	58.9512	61.1381	60.7181	0.992455	1.02926	1.02997	0.993145	-	-	-
64400	AKTIP	361.262	405.793	404.445	393.822	1.12327	1.1195	0.970499	0.973768	-	-	-
210	ALAD	24.954	24.5432	26.8919	25.053	0.983512	1.07766	1.02077	0.931591	-	-	-
211	ALAS1	325.779	349.331	456.288	450.052	1.07227	1.40058	1.28833	0.98633	+	-	-
212	ALAS2	4.66734	4.66734	4.66734	4.66734	1	1	1	1	-	-	-
213	ALB	4.66734	4.66734	4.66734	4.66734	1	1	1	1	-	-	-
214	ALCAM	2619.36	2862.38	2430.44	2388.58	1.09304	0.927822	0.834474	0.983069	+	-	-
126133	ALDH16A1	34.7671	31.3349	33.1388	26.9449	0.901292	0.953136	0.859901	0.813128	-	-	-
5832	ALDH18A1	329.127	321.55	350.896	320.694	0.97698	1.06614	0.997336	0.913927	+	-	-
216	ALDH1A1	4.66734	4.66734	4.99869	4.66734	1	1.071	1	0.93371	-	-	-
8854	ALDH1A2	4.66734	4.66734	4.66734	4.66734	1	1	1	1	+	-	-
220	ALDH1A3	4.66734	4.66734	4.66734	4.66734	1	1	1	1	-	-	+		-7402
219	ALDH1B1	60.9076	62.1185	55.6458	55.3863	1.01987	0.913599	0.891624	0.995341	+	-	-
10840	ALDH1L1	8.68424	7.82261	8.06263	8.01943	0.900797	0.928388	1.02516	0.994693	+	-	-
160428	ALDH1L2	6.52171	6.44419	6.49239	6.64308	0.988118	0.995537	1.03086	1.02318	-	-	-
217	ALDH2	153.628	171.095	201.914	203.981	1.11368	1.31434	1.19221	1.0102	-	-	+	587	511
218	ALDH3A1	4.68241	4.69297	4.67949	4.67975	1.00227	0.999388	0.997185	1.00006	-	-	-
224	ALDH3A2	115.272	115.356	126.768	122.234	1.00074	1.09974	1.05962	0.964236	-	-	-
221	ALDH3B1	69.9523	73.8461	75.3925	80.8979	1.05564	1.07774	1.09549	1.07304	-	-	-
222	ALDH3B2	4.66734	4.66734	4.66734	4.66734	1	1	1	1	+	+	-
8659	ALDH4A1	21.1531	21.0078	22.9409	21.7987	0.993155	1.08452	1.03765	0.95023	-	-	-
7915	ALDH5A1	11.7525	11.4947	11.4502	11.5859	0.97807	0.97428	1.00793	1.01185	-	-	-
4329	ALDH6A1	48.8555	49.7474	51.7989	50.1084	1.01825	1.06026	1.00726	0.967353	+	-	-
501	ALDH7A1	27.5351	28.2847	29.5513	29.2147	1.02721	1.0732	1.03288	0.988622	-	-	-
64577	ALDH8A1	16.4538	25.4686	45.7056	51.7396	1.54791	2.77784	2.0315	1.13202	-	-	-
223	ALDH9A1	1284.06	1211.43	1127.57	1192.75	0.943707	0.87825	0.984575	1.05796	+	-	-
226	ALDOA	3045.58	2993.26	3231.53	3385.15	0.982745	1.06086	1.13092	1.04765	-	-	-
229	ALDOB	4.66734	4.66734	4.66734	4.66734	1	1	1	1	-	-	-
230	ALDOC	9.86932	10.6118	14.1905	15.2023	1.07519	1.43785	1.43258	1.07125	+	-	-
56052	ALG1	22.3662	23.8745	23.3346	16.8514	1.06745	1.04333	0.705834	0.722148	+	-	-
84920	ALG10	21.8203	20.1688	19.7962	18.5586	0.924286	0.907243	0.920166	0.937453	-	-	-
144245	ALG10B	34.5317	34.7478	23.8357	26.4349	1.00626	0.69025	0.760765	1.10905	-	-	-
79087	ALG12	6.90791	7.03817	7.15822	6.99832	1.01884	1.03622	0.994338	0.977653	+	-	-
79868	ALG13	112.837	119.06	114.877	108.975	1.05514	1.01806	0.915289	0.948629	+	-	-
199857	ALG14	287.776	288.795	308.216	296.682	1.00359	1.07105	1.02731	0.962609	-	-	-
85365	ALG2	671.573	661.02	510.282	503.18	0.984318	0.759835	0.761217	0.986109	-	-	-
10195	ALG3	145.064	144.603	152.277	154.243	0.996799	1.04975	1.06667	1.01286	+	-	-
29880	ALG5	514.383	506.458	497.413	478.759	0.98461	0.967047	0.945307	0.962475	-	+	-
29929	ALG6	132.578	128.877	144.763	142.556	0.972113	1.09194	1.10614	0.984756	+	-	-
79053	ALG8	797.92	825.772	845.933	822.168	1.03489	1.06017	0.995636	0.971899	-	-	-
79796	ALG9	187.04	185.677	166.433	176.785	0.992693	0.889814	0.95211	1.06219	+	-	-
238	ALK	4.66766	4.66766	4.66766	4.66766	1	1	1	1	-	-	-
8846	ALKBH1	15.7546	16.0128	20.4602	19.8272	1.01642	1.29871	1.23821	0.969075	-	-	-
121642	ALKBH2	100.821	83.9321	54.344	54.9407	0.832478	0.539017	0.654585	1.01097	-	-	-
221120	ALKBH3	195.904	183.591	202.138	193.001	0.937174	1.03182	1.05126	0.95483	-	-	-
54784	ALKBH4	40.4397	32.4287	32.712	35.8926	0.801862	0.808887	1.10681	1.0972	-	-	-
54890	ALKBH5	102.879	104.394	113.178	112.713	1.01473	1.10011	1.07968	0.995894	+	-	-
84964	ALKBH6	152.641	176.969	170.532	172.95	1.15938	1.11723	0.977289	1.01416	+	-	+	-507	-405
84266	ALKBH7	33.9361	33.6935	37.296	34.2369	0.992852	1.09901	1.01613	0.917973	-	-	-
91801	ALKBH8	84.0514	73.1862	73.1228	80.037	0.870756	0.869997	1.09361	1.09456	-	-	-
55821	ALLC	4.66734	4.66734	4.66799	4.66734	1	1.00015	1	0.999846	-	-	-
7840	ALMS1	135.158	117.316	85.9336	89.4464	0.868007	0.635809	0.762443	1.04089	+	-	-
239	ALOX12	4.66734	4.66734	4.66734	4.66734	1	1	1	1	-	-	-
242	ALOX12B	4.6709	4.6709	4.67397	4.68406	1	1.00066	1.00282	1.00216	-	-	-
245	ALOX12P2	4.66734	4.66734	4.66734	4.66734	1	1	1	1	-	-	-
246	ALOX15	4.66734	4.66734	4.66734	4.66734	1	1	1	1	-	-	-
247	ALOX15B	4.66734	4.66734	4.66734	4.66734	1	1	1	1	-	-	-
240	ALOX5	15.8433	15.8197	16.6633	17.1717	0.998525	1.05176	1.08547	1.03053	+	-	-
241	ALOX5AP	4.98433	4.89022	5.58594	5.49123	0.981107	1.12071	1.1229	0.983028	+	-	-
59344	ALOXE3	4.66734	4.66734	5.71578	4.76817	1	1.22464	1.0216	0.834207	-	-	+	414	489
248	ALPI	4.66734	4.66734	4.66734	4.66734	1	1	1	1	+	-	-
80216	ALPK1	8.23546	7.64279	7.38706	9.28431	0.928013	0.896961	1.21478	1.25683	-	-	-
115701	ALPK2	192.939	221.23	252.528	228.306	1.14666	1.30888	1.03199	0.904083	-	-	+		-54
57538	ALPK3	4.66734	4.66734	4.67236	4.67727	1	1.00108	1.00213	1.00105	-	-	-
249	ALPL	4.66734	4.66734	4.66734	4.66734	1	1	1	1	-	-	-
250	ALPP	4.66734	4.66734	4.69297	4.66734	1	1.0055	1	0.994532	+	-	-
251	ALPPL2	4.67284	4.67527	4.69069	4.67283	1.00053	1.00383	0.999479	0.996194	-	-	-
57679	ALS2	100.702	102.157	72.5574	73.5612	1.01445	0.720495	0.720077	1.01386	-	-	-
259173	ALS2CL	4.71939	4.71939	4.71939	4.71939	1	1	1	1	+	-	-
151254	ALS2CR11	4.66734	4.66734	4.66734	4.66734	1	1	1	1	-	-	-
130540	ALS2CR12	4.66766	4.66766	4.66766	4.66781	1	1	1.00003	1.00003	+	-	-
79800	ALS2CR8	4.67705	4.66734	4.66734	4.66734	0.997929	0.997929	1	1	+	+	-
8092	ALX1	4.6863	4.66734	4.66734	4.66734	0.995952	0.995952	1	1	-	-	-
257	ALX3	4.66734	4.73939	4.69785	4.69168	1.01546	1.00654	0.989934	0.998704	-	-	-
60529	ALX4	4.66734	4.66734	4.66734	4.66734	1	1	1	1	+	-	-
10189	ALYREF	4511.84	4692.04	5251.45	5130.44	1.03992	1.16384	1.09344	0.977013	-	-	-
258	AMBN	4.66734	4.66734	4.66734	4.66734	1	1	1	1	-	+	-
259	AMBP	4.66734	4.66734	4.66734	4.66734	1	1	1	1	-	-	-
55626	AMBRA1	69.9838	63.0795	55.4167	57.2416	0.901366	0.791864	0.907451	1.03294	-	-	-
262	AMD1	776.962	792.436	448.154	409.501	1.01989	0.576813	0.516762	0.913711	-	-	-
144193	AMDHD1	4.88988	4.88988	5.30223	4.88988	1	1.08435	1	0.922208	-	-	-
51005	AMDHD2	5.82315	6.0989	5.84742	5.94513	1.04734	1.00419	0.974787	1.01668	-	-	-
265	AMELX	4.66734	4.66734	4.66734	4.66734	1	1	1	1	+	-	-
266	AMELY	4.66734	4.66734	4.66734	4.74832	1	1	1.01735	1.01735	-	-	-
267	AMFR	299.695	297.46	307.555	297.867	0.992539	1.02625	1.00137	0.96848	-	-	-
268	AMH	4.9833	4.99956	4.8674	5.22788	1.00326	0.976765	1.04567	1.07404	-	-	-
269	AMHR2	4.66734	4.66734	4.66734	4.66734	1	1	1	1	-	-	-
120425	AMICA1	4.66734	4.66734	4.66734	4.66734	1	1	1	1	-	-	-
347902	AMIGO2	6598.85	6327.85	2544.21	2730.74	0.959187	0.385713	0.431543	1.07316	-	-	+	-517	-450
386724	AMIGO3	4.73167	4.7338	4.7338	5.23988	1.00045	1.00045	1.10691	1.10691	-	-	-
9949	AMMECR1	46.9418	47.4784	46.8394	46.0779	1.0114	0.997819	0.970502	0.983717	-	-	-
83607	AMMECR1L	655.908	674.746	717.532	717.227	1.02871	1.09398	1.06296	0.999543	-	-	-
81693	AMN	5.03294	5.12535	5.03294	5.03303	1.01834	1	0.981988	1	-	-	-
196394	AMN1	8.70684	7.97757	8.21636	8.83825	0.916262	0.943685	1.10789	1.07569	-	-	-
154796	AMOT	24.3686	19.2836	24.7662	20.3097	0.791338	1.01633	1.05321	0.82006	-	-	-
154810	AMOTL1	76.5855	72.369	70.3535	68.6356	0.944928	0.918611	0.948412	0.975583	+	-	-
51421	AMOTL2	1580.32	1803.4	1466.34	1428.74	1.14129	0.927947	0.792251	0.974398	+	-	-
270	AMPD1	4.66734	4.66734	4.66734	4.66734	1	1	1	1	-	-	-
271	AMPD2	168.039	171.962	157.374	164.764	1.02335	0.936528	0.958141	1.04697	+	-	-
272	AMPD3	4.66734	4.66734	4.66734	4.66734	1	1	1	1	+	-	-
273	AMPH	83.5171	85.1568	97.6129	94.8041	1.01963	1.1688	1.11329	0.97121	+	-	-
275	AMT	5.20898	5.62655	5.22942	5.20897	1.08014	1.00393	0.925784	0.996058	-	-	-
280	AMY2B	40.311	49.0268	24.2708	28.6087	1.21625	0.602108	0.583531	1.17872	-	-	-
155185	AMZ1	4.66734	4.66734	4.66734	4.66734	1	1	1	1	-	-	-
51321	AMZ2	1178.31	1180.35	1263.75	1279.87	1.00191	1.0728	1.08431	1.01266	-	-	-
201283	AMZ2P1	86.4504	74.7059	108.02	87.9145	0.864163	1.24951	1.17681	0.813881	-	-	-
10393	ANAPC10	526.631	518.752	478.11	503.104	0.985013	0.907868	0.969835	1.05225	-	-	-
51529	ANAPC11	195.829	193.81	200.687	195.552	0.989676	1.0248	1.00899	0.974402	+	-	-
25847	ANAPC13	1150.07	1104.36	1006.9	1068.09	0.96044	0.875443	0.967157	1.06106	-	-	-
119504	ANAPC16	742.45	747.355	805.226	814.146	1.0066	1.08457	1.08937	1.01105	-	-	+	43
29882	ANAPC2	8.77288	8.95256	8.95256	8.99289	1.02047	1.02047	1.0045	1.0045	+	-	-
29945	ANAPC4	157.953	142.642	142.321	126.111	0.903082	0.901039	0.884109	0.886114	-	-	-
51433	ANAPC5	352.102	352.383	367.283	369.551	1.00079	1.04311	1.04872	1.00617	-	-	-
51434	ANAPC7	121.87	138.16	128.395	127.411	1.13362	1.05354	0.922199	0.992299	-	-	-
283	ANG	19.8511	15.6344	17.7919	17.137	0.787561	0.896253	1.09611	0.963178	-	-	-
23357	ANGEL1	27.792	32.1267	31.5103	31.0936	1.15595	1.13372	0.967844	0.98682	-	-	-
90806	ANGEL2	71.9115	75.1708	58.2485	62.144	1.04535	0.809999	0.826704	1.06691	-	-	-
284	ANGPT1	4.66734	4.66734	4.66734	4.66734	1	1	1	1	-	-	-
285	ANGPT2	4.66734	4.66734	4.66734	4.66734	1	1	1	1	+	-	-
51378	ANGPT4	4.66734	4.66734	4.66734	4.78828	1	1	1.02591	1.02591	-	-	+	1361	1355
9068	ANGPTL1	4.66734	4.66734	4.66734	4.66734	1	1	1	1	+	-	-
23452	ANGPTL2	4.75024	4.75024	4.76987	4.75024	1	1.00411	1	0.99591	+	-	-
27329	ANGPTL3	4.66734	4.66734	4.6696	4.66734	1	1.0005	1	0.9995	-	-	-
51129	ANGPTL4	4.66734	4.66734	4.66734	4.67114	1	1	1.00081	1.00081	-	-	-
83854	ANGPTL6	4.66734	4.66734	4.66734	4.66734	1	1	1	1	+	-	-
10218	ANGPTL7	4.66734	4.66734	4.66734	4.66734	1	1	1	1	-	-	-
286	ANK1	4.68127	4.68306	4.68127	4.68117	1.0004	1	0.999598	1	-	-	-
287	ANK2	4.99713	4.98727	4.99367	4.99369	0.998041	0.999326	1.00129	1	-	-	-
288	ANK3	4.95883	4.95883	4.95883	4.97255	1	1	1.00277	1.00277	+	-	-
150709	ANKAR	4.66734	4.66734	4.66734	4.66734	1	1	1	1	-	-	+		-1296
348094	ANKDD1A	5.73264	5.91406	14.7235	9.61397	1.03166	2.56839	1.62561	0.652967	-	-	-
162282	ANKFN1	4.66734	4.66734	4.66734	4.66734	1	1	1	1	+	-	-
51479	ANKFY1	25.7277	24.9367	23.6407	23.652	0.969237	0.918856	0.94848	1.00049	-	-	-
56172	ANKH	11.6241	11.6205	11.6742	11.6492	0.999681	1.00431	1.00247	0.997849	-	-	-
54882	ANKHD1	162.09	136.197	118.677	110.107	0.84025	0.732171	0.808439	0.927776	-	-	-
54467	ANKIB1	705.792	708.415	757.656	722.847	1.00369	1.07349	1.02037	0.954031	-	-	-
126549	ANKLE1	4.74826	4.74826	5.47914	4.80242	1	1.15391	1.01141	0.876501	-	+	-
23141	ANKLE2	92.5493	115.42	131.284	127.855	1.24714	1.41853	1.10773	0.973898	-	-	+	1197	1179
51281	ANKMY1	4.69541	4.66734	4.66734	4.66734	0.993998	0.993998	1	1	-	-	-
57037	ANKMY2	193.75	178.595	262.778	263.299	0.921803	1.35626	1.47428	1.00202	+	-	+	783	836
57763	ANKRA2	95.8396	101.027	81.8778	88.4487	1.05413	0.854335	0.875494	1.08023	+	-	-
27063	ANKRD1	1564.52	1857.31	1723.95	1546.75	1.18717	1.10193	0.832791	0.897209	+	-	+		-88
55608	ANKRD10	116.756	141.794	332.475	320.273	1.2144	2.84758	2.25872	0.963275	+	-	+	-5398	-5418
29123	ANKRD11	370.287	354.305	396.396	402.901	0.956837	1.07053	1.13716	1.01639	+	-	-
23253	ANKRD12	216.249	202.805	150.926	172.918	0.937814	0.69792	0.852631	1.1457	-	-	+	-38	-431
88455	ANKRD13A	245.538	242.905	256.648	237.228	0.989258	1.04521	0.976629	0.92435	-	+	-
124930	ANKRD13B	8.87594	8.84401	8.72527	8.73218	0.996443	0.983053	0.987355	1.0008	+	-	-
81573	ANKRD13C	65.0398	64.7227	65.3267	64.0536	0.995113	1.0044	0.989662	0.980512	-	-	-
338692	ANKRD13D	4.85476	4.85476	4.85745	4.92973	1	1.00056	1.01544	1.01488	-	-	-
54522	ANKRD16	18.1689	17.2724	17.2485	17.2732	0.950633	0.949308	1.00004	1.00144	+	-	-
26057	ANKRD17	461.36	455.024	443.841	444.401	0.986274	0.962022	0.976653	1.00127	-	-	-
253650	ANKRD18A	4.66734	4.66734	4.66734	4.66734	1	1	1	1	-	-	-
138649	ANKRD19P	4.66734	4.66734	4.66734	4.75893	1	1	1.01962	1.01962	-	-	-
26287	ANKRD2	5.08977	4.92168	5.12908	5.15713	0.966997	1.00775	1.04784	1.00547	-	-	-
118932	ANKRD22	4.66734	4.66734	4.66734	4.66734	1	1	1	1	-	-	-
200539	ANKRD23	4.66734	4.66734	4.66734	4.66734	1	1	1	1	-	-	-
170961	ANKRD24	4.66734	4.66734	4.66734	4.66734	1	1	1	1	-	-	-
22852	ANKRD26	7.05893	6.93334	6.69739	6.74685	0.982182	0.948771	0.973102	1.00737	-	-	-
100101938	ANKRD26P3	4.90601	4.70926	4.70926	4.70926	0.959913	0.959913	1	1	-	-	-
84079	ANKRD27	554.368	561.834	559.328	522.823	1.01345	1.00893	0.930565	0.934732	-	-	-
23243	ANKRD28	346.641	336.695	287.795	329.252	0.971308	0.830246	0.977893	1.14404	-	-	-
147463	ANKRD29	4.79074	4.66734	4.66734	4.66734	0.974239	0.974239	1	1	-	-	-
91074	ANKRD30A	4.66734	4.66734	4.66734	4.66734	1	1	1	1	-	-	-
374860	ANKRD30B	4.97363	4.84803	5.09612	5.14416	0.974758	1.02462	1.06108	1.00945	-	-	-
554226	ANKRD30BL	739.933	779.254	1289.86	1288.49	1.05315	1.74318	1.65349	0.998969	-	-	-
256006	ANKRD31	4.66734	4.66734	4.66734	4.66734	1	1	1	1	-	-	-
84250	ANKRD32	212.726	207.994	210.452	216.113	0.977742	0.989293	1.03904	1.0269	-	-	-
341405	ANKRD33	4.66734	4.66734	4.66734	4.66734	1	1	1	1	+	-	-
651746	ANKRD33B	203.171	303.037	183.19	194.9	1.49152	0.901648	0.643154	1.06391	-	-	-
284615	ANKRD34A	4.67608	4.67608	4.97553	4.67608	1	1.06405	1	0.93981	+	-	-
390616	ANKRD34C	4.66734	4.66734	4.66734	4.66734	1	1	1	1	-	-	-
148741	ANKRD35	4.66734	4.66734	4.66847	4.66734	1	1.00024	1	0.999761	-	-	-
645784	ANKRD36BP2	4.66734	4.66734	4.66734	4.68441	1	1	1.00366	1.00366	-	-	-
353322	ANKRD37	65.1074	78.1677	154.756	143.68	1.20057	2.37685	1.8381	0.928444	-	-	+	-612	-315
51239	ANKRD39	90.7547	76.7928	80.2957	78.4379	0.846133	0.884738	1.02142	0.976853	-	-	-
91369	ANKRD40	189.073	185.761	176.033	182.033	0.982508	0.93104	0.979933	1.0341	-	-	-
91526	ANKRD44	9.59179	9.44794	9.44794	9.49809	0.985004	0.985004	1.00531	1.00531	+	-	-
339416	ANKRD45	4.66734	4.66734	4.66734	4.66757	1	1	1.00005	1.00005	-	+	-
157567	ANKRD46	13.0199	9.1543	11.6366	10.3013	0.703103	0.893771	1.1253	0.885238	-	-	+	-64
54851	ANKRD49	256.462	223.155	97.9314	111.487	0.870135	0.381864	0.499594	1.1384	-	-	-
63926	ANKRD5	7.43509	7.26166	7.53862	7.48628	0.976661	1.01393	1.03093	0.99304	-	-	-
57182	ANKRD50	36.696	28.515	13.2411	15.8033	0.77703	0.360823	0.554208	1.19348	-	-	-
283373	ANKRD52	52.1375	49.5392	49.1442	45.1046	0.950164	0.942603	0.910483	0.917786	-	-	-
79998	ANKRD53	4.66734	4.66734	4.66734	4.66734	1	1	1	1	-	-	-
129138	ANKRD54	267.186	252.353	272.186	294.921	0.944447	1.0187	1.16869	1.0835	-	-	-
79722	ANKRD55	4.66734	4.66734	4.66734	4.66734	1	1	1	1	-	-	-
22881	ANKRD6	7.58527	7.58027	7.93373	7.36379	0.99937	1.04596	0.971442	0.928168	+	-	-
140731	ANKRD60	4.66734	4.66734	4.66734	4.66734	1	1	1	1	-	-	-
441869	ANKRD65	4.66734	4.66734	4.66734	4.66734	1	1	1	1	-	-	+	-1746	-1855
56311	ANKRD7	4.66734	4.66863	4.67803	4.82215	1.00028	1.00229	1.03288	1.0308	+	-	-
122416	ANKRD9	221.913	200.819	188.687	183.283	0.90494	0.850262	0.912681	0.971373	+	-	-
23294	ANKS1A	283.411	262.851	275.546	293.34	0.927459	0.972249	1.11599	1.06458	-	-	-
56899	ANKS1B	4.66734	4.66734	4.66734	4.66734	1	1	1	1	+	-	-
124401	ANKS3	17.8772	17.0435	18.1784	15.5204	0.953396	1.01686	0.910635	0.853801	+	-	-
257629	ANKS4B	4.66734	4.66734	4.66734	4.66734	1	1	1	1	-	-	-
203286	ANKS6	6.80219	6.80219	6.80219	6.89935	1	1	1.01428	1.01428	-	-	+	1176	1082
389161	ANKUB1	4.66734	4.66734	4.66734	4.66734	1	1	1	1	-	-	-
55139	ANKZF1	4.8848	5.01691	4.70404	4.70394	1.02705	0.962977	0.937617	1	-	-	-
54443	ANLN	2612.11	2817.11	3035.04	2961.94	1.07844	1.1622	1.05141	0.97563	+	-	-
55107	ANO1	4.66734	4.66879	5.0183	4.7965	1.00033	1.07524	1.02735	0.955775	-	-	-
55129	ANO10	53.9874	55.7732	58.3961	59.7142	1.03307	1.08163	1.07066	1.02259	-	-	-
57101	ANO2	146.56	131.63	97.8364	93.2115	0.898118	0.667562	0.70813	0.952697	-	-	+	-3520	-3492
63982	ANO3	24.8479	20.2788	17.2169	18.8601	0.816113	0.692895	0.930039	1.09543	+	-	-
121601	ANO4	4.67511	4.67122	4.67511	4.71231	0.999145	1	1.00879	1.00793	-	-	-
203859	ANO5	7.82939	8.03501	8.53653	7.81531	1.02629	1.09032	0.972657	0.915538	+	-	-
196527	ANO6	251.881	249.319	235.144	246.767	0.989792	0.933522	0.989764	1.04942	-	+	-
50636	ANO7	4.7302	4.66734	4.66734	4.66734	0.986707	0.986707	1	1	-	-	-
57719	ANO8	4.67949	4.71775	4.66734	4.66729	1.0082	0.997413	0.989303	1	+	-	-
338440	ANO9	4.66734	4.66734	4.66734	4.66734	1	1	1	1	+	-	-
8125	ANP32A	2295.35	2208.73	2237.23	2243.6	0.962341	0.974559	1.01579	1.00306	-	-	-
80035	ANP32A-IT1	8.56498	10.7045	5.18628	7.83664	1.24976	0.605509	0.732087	1.51102	-	-	-
10541	ANP32B	8141.05	7899.25	7648.71	7784.51	0.970109	0.939559	0.985475	1.01752	+	-	+	-119, 2016
23520	ANP32C	4.95162	4.84904	4.90363	4.84904	0.97929	0.99029	1	0.988892	-	-	+	-5928
23519	ANP32D	4.84417	4.66734	4.66734	4.66734	0.963476	0.963476	1	1	-	-	-
81611	ANP32E	2042.33	2011.42	2009.33	2002.28	0.984753	0.983974	0.995455	0.996243	-	-	-
290	ANPEP	4.66734	4.66734	4.66734	4.66734	1	1	1	1	+	-	-
84168	ANTXR1	174.508	184.356	175.886	183.383	1.05644	1.00792	0.994723	1.04261	-	+	-
118429	ANTXR2	7.44773	7.44773	7.45108	7.66892	1	1.00048	1.0297	1.02921	-	-	+	446
301	ANXA1	5365.51	5311.85	6425.09	6114.02	0.990373	1.19757	1.15101	0.95187	-	-	+	-2177, 2247	-2249, -57, 2211
11199	ANXA10	1523.84	1548.87	1584.16	1575.84	1.01649	1.03973	1.01741	0.994675	-	-	-
311	ANXA11	126.22	124.284	134.494	135.207	0.984669	1.06558	1.08789	1.00528	+	-	-
312	ANXA13	4.66734	4.66734	4.66734	4.66734	1	1	1	1	-	-	-
302	ANXA2	18381.9	18911.8	18375.6	18417	1.02906	0.999386	0.973838	1.00276	-	-	-
303	ANXA2P1	49.651	43.1937	48.7591	47.268	0.869938	0.982035	1.09432	0.96941	-	-	-
304	ANXA2P2	191.859	226.646	191.003	255.673	1.1813	0.995547	1.12807	1.33855	-	-	-
305	ANXA2P3	14.6726	13.2535	14.0242	13.6447	0.903267	0.955805	1.02952	0.972929	-	-	-
306	ANXA3	638.902	630.433	610.713	585.204	0.986761	0.955878	0.928257	0.958248	-	-	+	1072	1022
307	ANXA4	266.88	273.084	298.792	302.665	1.0232	1.11958	1.10832	1.0129	+	-	-
308	ANXA5	5410.33	5748.62	6189.04	6073.15	1.0626	1.14355	1.05645	0.981669	-	-	-
309	ANXA6	225.753	251.367	289.245	288.299	1.11345	1.28125	1.14692	0.996716	+	-	-
310	ANXA7	2045.87	2142.38	2007.94	2044.48	1.04746	0.981531	0.9543	1.0184	+	-	-
8416	ANXA9	4.66734	4.66734	4.66734	4.66734	1	1	1	1	+	-	-
313	AOAH	5.00944	5.17031	5.00302	5.05962	1.03211	0.998731	0.978592	1.0113	-	-	-
314	AOC2	4.75172	4.8556	4.83763	4.8376	1.02189	1.0181	0.996293	1	-	-	-
8639	AOC3	16.9922	19.4473	29.3859	22.5022	1.14451	1.72945	1.15709	0.765736	-	-	-
90586	AOC4	5.15403	5.57183	5.15153	5.78555	1.08107	0.999518	1.03836	1.12308	-	-	-
316	AOX1	150.373	157.936	240.66	206.695	1.05033	1.60042	1.30873	0.858899	-	-	-
55435	AP1AR	158.677	163.653	161.395	140.764	1.03136	1.01714	0.860137	0.87216	-	-	-
162	AP1B1	110.072	111.732	128.142	130.951	1.01509	1.1642	1.17201	1.0219	-	-	-
164	AP1G1	286.164	283.204	290.834	285.48	0.989673	1.01633	1.00803	0.981599	-	-	-
8906	AP1G2	68.1717	70.2049	70.8085	67.8152	1.02981	1.03868	0.965961	0.95771	-	-	+	1956	1961
8907	AP1M1	111.864	116.74	112.693	105.053	1.04358	1.00743	0.899895	0.93219	-	-	-
10053	AP1M2	285.758	321.005	352.151	312.639	1.12337	1.23236	0.97394	0.887802	-	-	-
1174	AP1S1	844.205	808.134	927.016	925.415	0.957267	1.09807	1.14513	0.998289	-	-	+	-7
8905	AP1S2	143.42	145.856	164.94	162.076	1.01701	1.15007	1.1112	0.982644	+	-	-
130340	AP1S3	22.0537	22.5749	22.1479	21.603	1.02364	1.00429	0.956945	0.975384	+	+	-
160	AP2A1	5.08201	5.12038	5.08201	5.08185	1.00758	1	0.992476	1	+	-	-
161	AP2A2	70.1174	70.1271	73.7029	74.8269	1.00014	1.05112	1.06702	1.01527	-	-	-
163	AP2B1	351.322	343.591	413.144	398.839	0.977995	1.17595	1.1608	0.965393	-	+	-
1173	AP2M1	629.407	742.991	896.836	841.275	1.18048	1.42493	1.13228	0.938039	-	-	-
1175	AP2S1	2509.18	2681.83	2786.04	2752.49	1.06904	1.11068	1.02635	0.987877	-	-	-
8546	AP3B1	107.877	113.421	130.089	131.099	1.05139	1.20586	1.15585	1.00779	+	-	-
8120	AP3B2	4.66734	4.66734	4.66734	4.66734	1	1	1	1	+	-	-
8943	AP3D1	176.963	170.337	172.595	184.317	0.962599	0.975342	1.08207	1.06793	+	-	+	-4600
26985	AP3M1	66.8104	63.7498	66.9796	64.8624	0.954169	1.0025	1.01745	0.968404	+	-	-
10947	AP3M2	88.5242	84.9622	83.6968	89.2563	0.959764	0.945474	1.05054	1.06642	-	-	-
10717	AP4B1	156.276	148.864	202.307	225.121	0.952572	1.29458	1.51226	1.11275	+	-	+	-69	-10
23431	AP4E1	31.6383	31.361	31.6405	31.3334	0.991224	1.00008	0.999118	0.990268	-	-	+	-1051	-927
9179	AP4M1	139.512	136.561	123.084	125.681	0.97886	0.882275	0.920333	1.02108	+	-	-
11154	AP4S1	15.964	14.5647	14.0915	14.2448	0.912373	0.882683	0.978038	1.01094	-	-	+	97
91056	AP5B1	7.52165	8.73859	7.24758	7.52364	1.16178	0.963542	0.860968	1.0381	-	-	-
317	APAF1	4.73085	4.73085	4.74876	4.74169	1	1.00381	1.00229	0.998487	+	-	-
320	APBA1	4.66896	4.66896	4.66896	4.66896	1	1	1	1	-	-	-
321	APBA2	29.6508	29.6467	29.5903	29.1041	0.999873	0.997956	0.981697	0.983583	-	-	-
9546	APBA3	16.6287	15.8082	19.6935	22.8927	0.950649	1.1843	1.44815	1.16244	-	-	-
322	APBB1	7.63644	7.50291	8.11533	8.0896	0.982508	1.06269	1.0782	0.996845	-	-	-
54518	APBB1IP	4.68744	4.66766	4.66766	4.66766	0.995762	0.995762	1	1	+	-	-
323	APBB2	145.901	149.412	150.263	162.451	1.02405	1.0299	1.08727	1.0811	-	-	-
10307	APBB3	5.02823	4.87702	4.72152	4.70832	0.969953	0.939045	0.965409	0.997185	+	-	-
324	APC	11.8134	11.7493	11.4554	11.4799	0.994577	0.969681	0.977077	1.00216	-	-	-
10297	APC2	4.72332	4.72332	4.72332	4.72332	1	1	1	1	+	-	-
147495	APCDD1	4.66734	4.66734	4.66734	4.66734	1	1	1	1	-	-	-
164284	APCDD1L	6.26407	5.39342	5.44488	5.39342	0.861005	0.869227	1	0.990541	-	-	-
325	APCS	4.66734	4.66734	4.67478	4.81636	1	1.0016	1.03193	1.03028	-	-	-
327	APEH	493.943	492.063	609.507	516.975	0.996182	1.23396	1.05063	0.848177	-	-	-
328	APEX1	3488.76	3585.6	3558.37	3542.24	1.02789	1.0201	0.987907	0.995451	-	-	-
27301	APEX2	176.094	187.982	154.756	163.338	1.06748	0.878815	0.868902	1.05544	+	-	-
51107	APH1A	192.198	189.211	220.915	204.748	0.984485	1.14946	1.08212	0.926807	-	-	-
83464	APH1B	43.4309	39.6734	40.3529	38.2463	0.91348	0.929143	0.96403	0.947779	-	-	-
8539	API5	187.871	174.647	195.246	176.254	0.929635	1.03926	1.0092	0.902743	-	-	-
378708	APITD1	831.574	806.567	798.611	767.64	0.969878	0.960335	0.951738	0.961195	+	-	-
200558	APLF	4.99367	4.99367	4.99367	5.07906	1	1	1.0171	1.0171	+	-	-
8862	APLN	4.67495	4.66766	4.66799	4.66795	0.998415	0.998476	1.00006	1	-	-	-
187	APLNR	4.66734	4.66734	4.66734	4.66734	1	1	1	1	-	-	-
333	APLP1	45.7468	45.5317	46.6531	44.8709	0.995299	1.01984	0.985487	0.961769	+	-	-
334	APLP2	620.398	710.012	825.372	784.709	1.14443	1.33041	1.1052	0.950708	-	-	+	180	145
335	APOA1	4.66734	4.66734	4.66734	4.66734	1	1	1	1	-	-	-
128240	APOA1BP	1297.93	1337.66	1435.16	1400.72	1.0301	1.10555	1.04714	0.975677	-	-	-
336	APOA2	4.66734	4.66734	4.66734	4.66734	1	1	1	1	-	-	-
337	APOA4	10.4273	10.4483	10.7484	10.4483	1.00203	1.0308	1	0.972092	-	-	-
116519	APOA5	4.66734	4.66734	4.66734	4.66734	1	1	1	1	+	-	-
338	APOB	4.66734	4.66734	4.66734	4.66734	1	1	1	1	-	+	-
339	APOBEC1	4.66734	4.66734	4.66734	4.66734	1	1	1	1	-	-	-
10930	APOBEC2	4.66734	4.66734	4.66734	4.66734	1	1	1	1	-	-	-
200315	APOBEC3A	4.66734	4.66734	4.68549	4.70453	1	1.0039	1.00797	1.00405	-	-	+	2274	2334
9582	APOBEC3B	3546.06	3739.16	3004.69	3298.28	1.05431	0.847392	0.88209	1.09748	-	-	-
27350	APOBEC3C	294.893	348.883	389.681	367.667	1.18303	1.32139	1.05384	0.943497	+	-	-
140564	APOBEC3D	6.94103	7.17361	6.72997	7.02003	1.0335	0.969614	0.97859	1.04306	-	-	-
200316	APOBEC3F	4.82825	5.17766	4.73594	4.9023	1.07238	0.980905	0.946818	1.03512	-	-	-
60489	APOBEC3G	6.62422	6.52171	6.82463	7.1057	0.984521	1.03025	1.08955	1.04118	-	-	-
403314	APOBEC4	4.66734	4.66734	4.66734	4.66734	1	1	1	1	-	+	-
55911	APOBR	4.66734	4.66734	4.66734	4.66734	1	1	1	1	-	-	-
341	APOC1	4.66799	4.66799	4.67155	4.66799	1	1.00076	1	0.99924	-	-	-
342	APOC1P1	23.1847	18.2744	26.8463	25.7646	0.788213	1.15792	1.40988	0.959723	-	-	-
345	APOC3	4.66993	5.13513	4.66863	4.66993	1.09962	0.999731	0.909408	1.00027	+	-	-
347	APOD	4.82892	4.66734	4.68062	4.66734	0.966529	0.969285	1	0.997157	-	-	-
348	APOE	5.173	5.173	5.68102	5.34349	1	1.09825	1.03296	0.940545	-	-	-
319	APOF	4.66734	4.66734	4.66734	4.66734	1	1	1	1	-	-	-
350	APOH	4.67187	4.70518	4.67041	4.67355	1.00711	0.999672	0.993278	1.00067	-	-	-
8542	APOL1	10.4248	8.46846	8.15452	10.4978	0.812363	0.78223	1.23963	1.28738	-	-	-
23780	APOL2	18.0703	17.7334	19.3606	17.5018	0.981343	1.07138	0.986941	0.904	-	-	-
80833	APOL3	4.88176	4.88176	5.02579	4.88176	1	1.02951	1	0.971338	-	-	-
80832	APOL4	4.66734	4.66734	4.66734	4.66734	1	1	1	1	-	-	-
80831	APOL5	4.66734	4.66734	4.66734	4.66734	1	1	1	1	-	-	-
80830	APOL6	4.66734	4.66734	4.66734	4.66734	1	1	1	1	+	-	-
81575	APOLD1	31.9656	32.3647	27.4417	31.3242	1.01249	0.858489	0.96785	1.14147	+	-	+	-470
55937	APOM	5.10956	5.11311	5.09224	5.27553	1.00071	0.996626	1.03177	1.036	-	-	-
79135	APOO	313.474	309.877	387.593	387.994	0.988546	1.23647	1.25209	1.00103	-	-	-
139322	APOOL	166.884	169.978	144.067	152.708	1.01854	0.863288	0.898401	1.05997	-	-	-
84334	APOPT1	75.8959	96.7943	111.934	100.327	1.27534	1.47477	1.0365	0.896335	-	-	-
351	APP	1020.1	1026.7	1320.62	1267.28	1.00636	1.2947	1.23432	0.959432	-	+	+	-595, 1624	-125, 1593
10513	APPBP2	328.682	319.994	302.837	300.448	0.973547	0.921364	0.938918	0.992095	-	+	-
26060	APPL1	188.301	157.516	136.907	145.196	0.836515	0.727065	0.92179	1.06055	+	-	-
55198	APPL2	31.4884	31.1153	33.031	28.0725	0.988123	1.04894	0.902209	0.849902	+	-	-
353	APRT	315.556	296.061	351.505	337.679	0.938217	1.11394	1.14057	0.960652	-	+	-
54840	APTX	198.576	198.288	240.91	236.775	0.998545	1.21319	1.1941	0.982837	-	+	-
358	AQP1	37.2263	33.7578	62.3817	59.8531	0.906783	1.67569	1.77301	0.959451	-	-	+	-1198, 184	-1137, 85
89872	AQP10	4.66734	4.66734	4.66734	4.66734	1	1	1	1	-	-	-
282679	AQP11	39.0865	41.1936	29.2223	30.3282	1.05391	0.747632	0.736235	1.03784	-	-	-
359	AQP2	4.66734	4.66734	4.66734	4.69945	1	1	1.00688	1.00688	-	-	-
360	AQP3	4.86453	4.88345	5.33486	6.83464	1.00389	1.09671	1.39955	1.2811	-	-	-
361	AQP4	4.66734	4.66734	4.66734	4.66734	1	1	1	1	-	-	-
362	AQP5	4.66734	4.66734	4.66734	4.66734	1	1	1	1	-	-	-
363	AQP6	4.66734	4.66734	4.66734	4.66734	1	1	1	1	-	-	-
364	AQP7	8.90058	6.58645	7.89834	10.494	0.739992	0.887392	1.59328	1.32863	+	-	-
343	AQP8	4.66734	4.66734	4.66734	4.66734	1	1	1	1	-	-	-
366	AQP9	4.66734	4.66734	4.66734	4.66734	1	1	1	1	-	-	-
206338	AQPEP	4.66734	4.66734	4.66734	4.66734	1	1	1	1	+	-	-
9716	AQR	281.453	277.607	271.536	274.335	0.986323	0.964737	0.988214	1.01032	-	-	-
367	AR	5.58943	5.61039	6.23699	6.49487	1.00374	1.11584	1.15765	1.04134	+	-	-
369	ARAF	98.2169	100.747	108.005	104.159	1.02575	1.09964	1.03386	0.964392	-	-	-
116985	ARAP1	39.1611	35.0575	34.918	35.4469	0.895226	0.891682	1.01111	1.01513	-	-	-
116984	ARAP2	437.731	308.355	293.945	229.018	0.704431	0.671531	0.742707	0.779094	+	-	-
64411	ARAP3	74.0152	72.0237	72.0237	72.4539	0.9731	0.9731	1.00597	1.00597	-	-	+	-242	-212
23237	ARC	199.017	273.008	606.431	576.447	1.37184	3.04726	2.11146	0.950556	-	-	-
372	ARCN1	719.849	736.887	822.089	788.681	1.02364	1.14204	1.07029	0.959328	-	-	-
375	ARF1	549.148	613.662	679.816	671.181	1.11745	1.23789	1.09373	0.987319	+	-	+	-1074	-1280
377	ARF3	736.019	740.317	747.355	735.877	1.00584	1.01539	0.994002	0.984655	-	+	-
378	ARF4	2980.83	2997.41	2957.17	3013.41	1.00588	0.992299	1.00534	1.0191	+	-	-
381	ARF5	209.593	198.184	244.434	230.811	0.945584	1.16622	1.16463	0.944294	-	-	-
382	ARF6	710.308	703.521	498.535	496.7	0.990408	0.70185	0.70602	0.996293	-	-	-
55738	ARFGAP1	225.05	236.419	251.062	249.595	1.05049	1.11555	1.05573	0.994171	-	-	-
84364	ARFGAP2	163.795	164.005	151.01	159.981	1.00129	0.921909	0.975462	1.05946	-	-	-
26286	ARFGAP3	806.315	804.612	779.578	827.943	0.99788	0.966821	1.029	1.06205	-	-	+	918	1003
10565	ARFGEF1	97.292	104.644	97.4811	99.2258	1.07556	1.00195	0.948219	1.01788	-	-	-
10564	ARFGEF2	172.141	164.341	148.807	153.527	0.954641	0.864445	0.934198	1.03167	-	-	-
27236	ARFIP1	101.371	99.2435	95.1677	96.8182	0.978976	0.938801	0.975562	1.01731	-	-	-
23647	ARFIP2	156.894	162.726	146.876	137.05	1.0372	0.936154	0.842213	0.933115	-	-	-
10139	ARFRP1	28.4154	30.4327	25.8977	27.9971	1.071	0.91141	0.919966	1.08105	-	-	-
383	ARG1	4.66734	4.66734	4.66734	4.6688	1	1	1.00031	1.00031	+	-	-
384	ARG2	121.419	117.907	171.57	161.892	0.971046	1.41299	1.37305	0.943602	-	-	-
55082	ARGLU1	209.281	217.904	248.551	243.293	1.0412	1.18763	1.11652	0.978847	-	-	-
392	ARHGAP1	84.2643	83.9001	82.3987	83.3411	0.995694	0.977846	0.993337	1.01147	-	-	-
79658	ARHGAP10	152.335	154.114	172.243	172.046	1.01167	1.13068	1.11636	0.998858	-	-	-
9824	ARHGAP11A	79.943	80.2901	61.4184	66.6069	1.00434	0.768267	0.829578	1.08449	-	-	-
94134	ARHGAP12	312.703	285.194	277.511	269.322	0.912021	0.887432	0.944345	0.970511	+	-	-
55843	ARHGAP15	4.66734	4.66734	4.66734	4.66734	1	1	1	1	-	-	-
55114	ARHGAP17	206.737	189.427	167.214	179.763	0.916254	0.808814	0.948983	1.07504	+	-	-
93663	ARHGAP18	41.0824	38.2583	29.3309	32.0712	0.931239	0.713939	0.838282	1.09343	-	-	-
84986	ARHGAP19	88.8931	88.1232	72.4041	76.4518	0.991295	0.81451	0.867556	1.05585	-	-	-
100533184	ARHGAP19-SLIT1	4.6743	4.66734	4.66896	4.66734	0.998491	0.998861	1	0.999629	-	-	-
57569	ARHGAP20	5.45848	5.1678	5.16153	5.16153	0.946773	0.945624	0.998787	1	+	-	-
57584	ARHGAP21	15.8653	18.0697	20.7142	22.6262	1.13897	1.30561	1.25217	1.09234	+	-	-
58504	ARHGAP22	4.66734	4.66734	4.66734	4.66734	1	1	1	1	+	-	+	-2145
57636	ARHGAP23	9.84916	9.09926	8.8701	8.97704	0.923832	0.900581	0.986567	1.01204	-	-	-
83478	ARHGAP24	4.66734	4.66734	4.66734	4.66734	1	1	1	1	+	-	-
9938	ARHGAP25	4.66734	4.66734	4.66734	4.66734	1	1	1	1	+	-	+	2000	2113
23092	ARHGAP26	5.72946	5.72946	5.80824	5.78574	1	1.01378	1.00982	0.996101	+	-	-
201176	ARHGAP27	4.66734	4.66734	4.66734	4.66734	1	1	1	1	-	-	-
79822	ARHGAP28	22.9791	22.5953	21.8635	20.2359	0.983304	0.951458	0.895582	0.925557	-	-	-
9411	ARHGAP29	2259.83	1906.22	1627	1625	0.843534	0.719936	0.85247	0.998822	-	-	-
257106	ARHGAP30	5.33209	5.33209	5.55313	6.28127	1	1.04144	1.17801	1.13114	+	-	-
57514	ARHGAP31	33.4701	32.9225	31.9446	34.3096	0.983693	0.95447	1.04213	1.07404	-	-	-
9743	ARHGAP32	30.0668	25.0285	24.654	23.9812	0.832456	0.819983	0.958155	0.97273	+	-	-
115703	ARHGAP33	4.66734	4.66734	4.66734	4.66734	1	1	1	1	+	-	-
2909	ARHGAP35	27.7401	27.8084	27.646	27.8741	1.00247	0.996614	1.00236	1.00825	-	-	-
158763	ARHGAP36	4.66734	4.66734	4.66734	4.66734	1	1	1	1	+	-	-
80728	ARHGAP39	4.8316	4.82959	5.75454	5.33961	0.999599	1.19103	1.1056	0.927903	-	-	-
393	ARHGAP4	4.6985	4.6985	4.72905	4.6985	1	1.0065	1	0.99354	+	-	-
143872	ARHGAP42	71.6652	63.7388	74.3314	60.0851	0.88942	1.03723	0.942677	0.808342	-	-	-
9912	ARHGAP44	10.2678	10.4632	10.2671	10.9356	1.01903	0.999928	1.04515	1.06511	+	-	-
394	ARHGAP5	133.829	124.164	121.116	123.158	0.927796	0.904995	0.9919	1.01689	-	-	-
84837	ARHGAP5-AS1	17.6378	13.9597	10.2135	11.2525	0.791447	0.579068	0.806068	1.1017	-	-	-
395	ARHGAP6	5.01135	5.01135	5.01135	5.01135	1	1	1	1	-	-	-
64333	ARHGAP9	4.66734	4.69443	4.66734	4.66737	1.0058	1	0.994236	1	-	-	-
396	ARHGDIA	245.963	238.311	285.214	259.706	0.968884	1.15959	1.08978	0.910552	-	-	+	-5442
397	ARHGDIB	9.09233	9.74897	10.1683	8.50891	1.07221	1.11833	0.8728	0.836805	-	-	-
398	ARHGDIG	5.73682	5.71083	5.94674	5.73841	0.995502	1.03662	1.00483	0.964971	-	-	-
9138	ARHGEF1	5.39304	5.10319	5.10319	5.15387	0.946233	0.946233	1.00993	1.00993	+	-	-
9639	ARHGEF10	115.632	123.927	138.242	131.354	1.07175	1.19552	1.05993	0.95019	-	-	-
55160	ARHGEF10L	53.3143	52.7391	50.3755	48.0948	0.98919	0.944881	0.91194	0.954704	+	-	-
9826	ARHGEF11	5.33061	5.64373	5.32636	5.33878	1.05872	0.999194	0.945966	1.00232	+	-	-
23365	ARHGEF12	18.7186	18.7186	18.7186	18.7186	1	1	1	1	+	-	-
22899	ARHGEF15	4.66734	4.7659	4.89497	4.70187	1.02114	1.04877	0.986563	0.96057	-	-	-
27237	ARHGEF16	5.12908	5.19042	5.12908	5.20229	1.01193	1	1.00229	1.01425	-	-	-
9828	ARHGEF17	54.76	59.2359	56.128	50.2783	1.08176	1.025	0.84878	0.895781	-	-	-
23370	ARHGEF18	437.261	416.768	419.143	422.011	0.953117	0.958582	1.01258	1.00681	-	-	-
128272	ARHGEF19	36.5893	30.2151	29.2822	31.7537	0.825795	0.800303	1.05092	1.08439	-	-	-
9181	ARHGEF2	40.5716	42.6212	39.0635	39.2886	1.0505	0.962809	0.921808	1.00577	+	-	-
115557	ARHGEF25	43.9259	40.4047	40.0686	41.2625	0.919824	0.912159	1.02123	1.02981	-	-	-
26084	ARHGEF26	21.0778	16.9334	23.6472	20.6228	0.803361	1.12189	1.21788	0.872095	-	-	-
100507524	ARHGEF26-AS1	4.66734	4.66734	4.66734	4.66734	1	1	1	1	-	-	-
50650	ARHGEF3	98.9309	79.1353	83.6649	89.6935	0.799906	0.845689	1.13342	1.07206	+	-	-
389337	ARHGEF37	4.66799	4.78643	4.66977	4.66807	1.02535	1.00039	0.975273	0.999611	-	-	-
54848	ARHGEF38	4.66734	4.66734	4.66734	4.66734	1	1	1	1	+	-	-
50649	ARHGEF4	4.66734	4.66734	4.66734	4.66734	1	1	1	1	-	-	-
55701	ARHGEF40	439.89	432.993	335.449	350.419	0.984296	0.762568	0.809295	1.04461	+	-	-
7984	ARHGEF5	4.66734	4.66734	4.66734	4.66734	1	1	1	1	+	-	-
9459	ARHGEF6	6.13558	6.13303	6.13558	6.15582	0.9996	1	1.00372	1.00331	-	+	-
8874	ARHGEF7	14.5042	13.8753	13.509	13.7085	0.956639	0.931399	0.98798	1.01475	-	-	-
23229	ARHGEF9	24.973	24.5126	24.4472	23.9803	0.981592	0.978969	0.978287	0.980908	+	-	-
8289	ARID1A	40.9318	39.9314	39.7711	40.2552	0.97558	0.971662	1.00811	1.01217	-	-	-
57492	ARID1B	72.1486	72.1486	71.7124	72.4164	1	0.993966	1.00371	1.0098	-	-	-
196528	ARID2	70.1854	59.7783	63.281	70.5146	0.851723	0.901597	1.1796	1.11435	-	-	-
1820	ARID3A	42.5445	35.9906	57.3829	52.6819	0.845952	1.34879	1.46377	0.918066	+	-	-
5926	ARID4A	33.8047	28.44	41.5968	41.165	0.841326	1.23052	1.44743	0.989634	+	-	-
51742	ARID4B	131.754	125.553	138.876	143.867	0.95295	1.05407	1.14587	1.03594	-	-	-
10865	ARID5A	66.6808	104.279	48.7135	49.8358	1.56389	0.730551	0.47791	1.02306	-	-	-
84159	ARID5B	15.0386	15.0386	15.0386	14.9521	1	1	0.994249	0.994249	-	-	-
25820	ARIH1	111.353	114.841	116.134	119.186	1.03131	1.04294	1.03783	1.02626	-	-	-
10425	ARIH2	70.1417	72.4719	76.62	79.0225	1.03323	1.09234	1.09039	1.03138	-	-	-
400	ARL1	161.792	158.837	149.686	140.894	0.981747	0.925209	0.887038	0.941244	+	+	-
285598	ARL10	5.76272	5.77251	6.01035	5.87774	1.00169	1.04296	1.01823	0.977942	-	-	-
115761	ARL11	4.66734	4.66734	4.66734	4.66734	1	1	1	1	-	-	-
200894	ARL13B	251.628	245.095	239.486	231.004	0.97407	0.951785	0.942506	0.964574	-	-	-
80117	ARL14	48.7236	141.264	20.9343	15.3657	2.8993	0.429653	0.108773	0.733998	+	-	-
54622	ARL15	21.9052	20.1674	22.1702	20.6191	0.92067	1.01211	1.0224	0.930029	-	-	-
339231	ARL16	123.687	134.835	162.873	155.743	1.09013	1.31682	1.15506	0.956221	-	-	-
402	ARL2	133.482	120.844	154.434	160.439	0.905303	1.15698	1.32766	1.03885	-	-	+	-7306	-7308
23568	ARL2BP	199.004	232.494	242.023	237.207	1.16834	1.21621	1.02027	0.980112	+	-	-
403	ARL3	8.21978	8.05844	8.31865	8.36812	0.980397	1.01202	1.03843	1.00598	-	-	-
10123	ARL4C	283.087	243.268	180.706	222.888	0.859322	0.638329	0.916226	1.23343	-	-	-
379	ARL4D	8.32558	8.6608	54.1035	38.7464	1.04025	6.49844	4.47376	0.71615	-	-	-
26225	ARL5A	437.928	433.909	382.814	357.759	0.990852	0.874174	0.824501	0.93455	-	+	-
221079	ARL5B	121.912	135.294	116.687	104.949	1.10978	0.957162	0.775711	0.899396	+	-	-
84100	ARL6	57.4267	55.7288	67.1004	51.735	0.970426	1.16845	0.928337	0.771004	+	-	-
23204	ARL6IP1	3106.34	3250.62	3503.3	3582.31	1.04633	1.12782	1.10204	1.02241	+	-	-
51329	ARL6IP4	974.758	988.57	1182.81	1122.11	1.01414	1.21354	1.13508	0.948578	-	-	-
10550	ARL6IP5	644.931	664.465	736.198	706.925	1.0303	1.14153	1.0639	0.960233	+	-	+	987	849
151188	ARL6IP6	116.816	117.153	120.689	116.519	1.00287	1.03316	0.994586	0.965429	-	-	-
127829	ARL8A	27.3165	26.696	26.1874	23.2029	0.977318	0.95866	0.869152	0.886068	+	-	+		-3338
55207	ARL8B	1377.18	1406.12	1396.4	1421.35	1.0211	1.01397	1.01084	1.01794	-	-	-
132946	ARL9	6.25062	6.23288	11.6649	12.2557	0.997187	1.86616	1.96629	1.05069	-	-	-
55156	ARMC1	1008.43	944.005	1002.23	991.239	0.936124	0.993813	1.05004	0.989084	-	-	-
83787	ARMC10	559.386	568.868	617.502	601.365	1.01695	1.1039	1.05713	0.97386	+	-	-
221481	ARMC12	4.67511	4.67722	4.67252	4.6978	1.00047	0.999457	1.0044	1.00541	-	-	-
84071	ARMC2	4.66734	4.66734	4.66734	4.66734	1	1	1	1	-	-	-
219681	ARMC3	4.66734	4.66734	4.66734	4.66734	1	1	1	1	-	-	-
55130	ARMC4	4.66993	4.66993	4.66993	4.66993	1	1	1	1	-	-	-
79798	ARMC5	33.2746	32.8677	34.7057	33.5131	0.987756	1.043	1.01964	0.965628	-	+	-
93436	ARMC6	46.4353	47.5921	52.4456	51.8592	1.02493	1.12948	1.08966	0.988795	-	-	-
79637	ARMC7	58.4467	53.4049	54.3497	62.075	0.91374	0.929877	1.16235	1.14218	-	-	-
25852	ARMC8	38.693	41.4557	30.2256	30.6531	1.0714	0.781154	0.739417	1.01415	-	-	-
80210	ARMC9	12.8714	12.7869	12.6113	12.6256	0.993434	0.979794	0.987385	1.00113	-	-	-
51309	ARMCX1	167.11	162.073	215.061	191.258	0.969866	1.28696	1.18007	0.889313	-	-	-
9823	ARMCX2	903.23	949.254	976.685	999.374	1.05095	1.08132	1.0528	1.02322	+	+	-
51566	ARMCX3	205.693	195.321	298.937	306.849	0.949544	1.45332	1.571	1.02643	-	-	-
100131755	ARMCX4	4.66734	4.66734	4.66734	4.66734	1	1	1	1	-	-	+	-2587	-2785
64860	ARMCX5	77.2948	68.4866	51.1957	57.6646	0.886058	0.662339	0.841983	1.12638	-	-	-
100528062	ARMCX5-GPRASP2	51.3574	46.6321	61.4121	49.6004	0.907969	1.19577	1.06365	0.807654	-	-	-
405	ARNT	6.55366	6.55366	6.55366	6.55366	1	1	1	1	-	-	-
9915	ARNT2	8.62814	8.31347	7.36201	7.36944	0.963529	0.853246	0.886446	1.00102	+	-	+		-1791
406	ARNTL	42.4237	45.2125	49.7905	50.6707	1.06573	1.17366	1.12072	1.01766	-	-	-
56938	ARNTL2	126.487	130.712	146.175	133.356	1.03335	1.15563	1.02022	0.912272	+	-	-
10552	ARPC1A	3456.27	3542.37	3721.07	3909.94	1.02506	1.0765	1.10376	1.05102	+	+	+	-5238, -90	-5323, -542
10095	ARPC1B	1824.14	1708.48	1818.46	1866.97	0.93668	0.997086	1.09276	1.02656	-	-	-
10109	ARPC2	3929.15	3838.96	3993.67	3939.09	0.97717	1.01656	1.02608	0.986323	-	-	-
10093	ARPC4	123.751	126.286	146.454	140.707	1.02048	1.18344	1.1142	0.960772	-	-	-
10092	ARPC5	919.305	1073.79	1075.28	1060.18	1.16831	1.1698	0.987324	0.986072	+	-	-
81873	ARPC5L	881.704	865.776	892.619	867.891	0.98196	1.01238	1.00244	0.972322	-	-	-
84517	ARPM1	4.66734	4.66734	4.66734	4.69115	1	1	1.0051	1.0051	-	-	-
10776	ARPP19	734.16	734.541	700.844	681.216	1.0005	0.954601	0.927403	0.97199	-	-	-
10777	ARPP21	4.66734	4.66734	4.66734	4.66734	1	1	1	1	-	-	-
407	ARR3	4.68468	4.66734	4.66734	4.66734	0.996288	0.996288	1	1	-	-	-
408	ARRB1	5.44224	5.44224	5.44224	5.44224	1	1	1	1	-	-	-
409	ARRB2	5.35208	5.71994	6.06455	5.59464	1.0687	1.13309	0.978094	0.922514	-	-	-
92714	ARRDC1	8.05927	7.72883	8.20697	7.70609	0.959034	1.01834	0.997057	0.938993	-	-	-
27106	ARRDC2	25.9525	25.9174	28.2524	25.9524	0.998654	1.08862	1.00135	0.918597	+	-	-
57561	ARRDC3	46.4417	37.2327	47.9663	49.6738	0.801693	1.03279	1.33414	1.03562	-	-	-
91947	ARRDC4	14.848	17.1609	22.412	22.0755	1.15573	1.50943	1.28638	0.984946	-	+	-
410	ARSA	4.71972	4.71972	4.72757	4.71972	1	1.00164	1	0.998362	-	-	-
411	ARSB	9.77401	9.19214	9.92247	10.4796	0.940472	1.0152	1.14006	1.05614	-	-	-
414	ARSD	4.66734	4.66734	4.66734	4.66734	1	1	1	1	-	-	-
415	ARSE	4.66734	4.66734	4.66734	4.66734	1	1	1	1	+	-	-
416	ARSF	4.66734	4.66734	4.66734	4.66734	1	1	1	1	-	+	-
22901	ARSG	4.70013	4.68744	4.68744	4.68744	0.997311	0.997311	1	1	-	-	-
340075	ARSI	11.7237	11.6843	9.07156	11.0914	0.996639	0.773801	0.94926	1.22263	-	-	-
79642	ARSJ	132.445	131.758	123.644	142.246	0.994833	0.933577	1.0796	1.15043	+	-	-
153642	ARSK	19.1013	17.7944	24.8393	27.1593	0.931568	1.30037	1.52629	1.09341	-	-	-
417	ART1	4.66734	4.66734	4.66734	4.66734	1	1	1	1	-	-	-
419	ART3	4.66734	4.66734	4.66734	4.66734	1	1	1	1	-	-	-
420	ART4	4.66734	4.66734	4.66734	4.66734	1	1	1	1	-	-	+		-2777
116969	ART5	4.66734	4.70567	4.66734	4.6673	1.00822	1	0.991845	1	+	-	-
9048	ARTN	4.66734	4.66734	4.66734	4.66734	1	1	1	1	+	+	-
64801	ARV1	96.7272	97.4946	94.7563	86.2549	1.00792	0.979623	0.884715	0.910269	-	-	-
421	ARVCF	21.1634	21.17	19.2969	20.3724	1.00032	0.911811	0.962321	1.05573	-	-	-
170302	ARX	4.66734	4.66734	4.66734	4.66734	1	1	1	1	-	-	-
427	ASAH1	229.739	238.981	271.809	266.992	1.04024	1.18315	1.11721	0.982272	-	-	-
50807	ASAP1	369.864	334.138	394.614	358.562	0.903395	1.0669	1.0731	0.908637	-	+	-
29065	ASAP1-IT1	41.0654	52.8433	74.1102	78.029	1.28682	1.80472	1.47661	1.05287	-	-	-
8853	ASAP2	47.706	37.3167	38.7789	42.1489	0.782216	0.812873	1.12949	1.08689	-	-	-
55616	ASAP3	18.5288	18.2011	18.2896	18.3234	0.982299	0.987049	1.00672	1.00188	+	-	+	756
51665	ASB1	42.6892	45.5965	40.2565	37.0423	1.06807	0.94303	0.812394	0.920111	-	-	+	-21	194
136371	ASB10	4.66734	4.66734	4.66734	4.66734	1	1	1	1	-	-	-
140456	ASB11	4.66734	4.71089	4.66734	4.66727	1.00935	1	0.990739	1	-	-	-
142689	ASB12	4.66734	4.66734	4.66734	4.66734	1	1	1	1	-	-	-
79754	ASB13	37.0949	37.9506	32.8506	38.9322	1.02309	0.885601	1.02587	1.18513	-	-	-
142686	ASB14	4.66734	4.66734	4.66734	4.66734	1	1	1	1	-	-	-
142685	ASB15	4.66734	4.66734	4.66734	4.66734	1	1	1	1	+	-	-
92591	ASB16	4.66734	4.66734	4.66734	4.66734	1	1	1	1	-	-	-
127247	ASB17	4.66734	4.66734	4.66734	4.66734	1	1	1	1	-	-	-
51676	ASB2	4.66734	4.66734	4.66734	4.66734	1	1	1	1	-	-	-
51130	ASB3	198.535	188.08	291.045	276.543	0.947334	1.46596	1.47035	0.950171	-	-	-
51666	ASB4	4.66734	4.66734	4.66734	4.66734	1	1	1	1	-	-	-
140458	ASB5	4.66734	4.66734	4.66734	4.66734	1	1	1	1	-	-	-
140459	ASB6	57.3193	57.1388	54.4893	56.7981	0.996855	0.950617	0.994037	1.04239	-	-	-
140460	ASB7	33.4515	25.504	33.9455	31.4109	0.762425	1.01476	1.23161	0.92535	-	-	-
140461	ASB8	73.504	66.8961	56.7284	63.0426	0.910134	0.771773	0.942396	1.11135	-	-	-
140462	ASB9	5.32987	5.5871	5.69877	5.97178	1.04826	1.06924	1.06885	1.04788	-	-	-
51008	ASCC1	261.053	284.227	315.337	301.78	1.08878	1.2079	1.06176	0.957046	-	-	+		39
84164	ASCC2	32.1679	32.3513	31.691	28.3455	1.00567	0.985156	0.87618	0.894428	+	-	-
10973	ASCC3	97.1303	98.6399	93.0639	91.1106	1.01555	0.95814	0.923669	0.979018	-	-	-
429	ASCL1	4.68224	4.68224	4.68224	4.68224	1	1	1	1	-	-	-
430	ASCL2	4.66734	4.66734	4.66734	4.66734	1	1	1	1	-	-	-
56676	ASCL3	4.66734	4.66734	4.66734	4.66734	1	1	1	1	-	-	-
25842	ASF1A	271.687	281.629	302.46	303.641	1.0366	1.11326	1.07816	1.00391	-	-	-
55723	ASF1B	104.822	112.65	119.528	123.378	1.07468	1.14026	1.09524	1.03224	-	-	-
432	ASGR1	5.26305	5.3037	6.62077	7.82243	1.00774	1.25802	1.4749	1.18148	+	-	-
433	ASGR2	4.66734	4.66734	4.66734	4.66734	1	1	1	1	-	-	-
55870	ASH1L	300.433	278.175	234.753	261.548	0.925901	0.781381	0.940228	1.11413	+	-	-
9070	ASH2L	225.682	222.66	228.65	241.22	0.98661	1.01315	1.08335	1.05498	+	-	-
41	ASIC1	5.2267	5.37122	5.2267	5.22673	1.02764	1	0.973099	1	-	-	-
40	ASIC2	4.66734	4.66734	4.66734	4.66734	1	1	1	1	-	-	-
9311	ASIC3	4.66734	4.66734	4.66734	4.66734	1	1	1	1	-	-	-
55515	ASIC4	4.66734	4.66734	4.66734	4.66734	1	1	1	1	-	-	-
434	ASIP	4.66734	4.66734	4.66734	4.66734	1	1	1	1	-	-	-
435	ASL	164.775	179.284	177.669	208.962	1.08807	1.07831	1.16554	1.17609	-	-	-
438	ASMT	4.66734	4.66734	4.66734	4.66885	1	1	1.00032	1.00032	+	-	-
8623	ASMTL	134.015	130.721	155.924	153.687	0.975438	1.16346	1.17569	0.985687	-	-	-
80161	ASMTL-AS1	4.66734	4.66734	4.66734	4.66734	1	1	1	1	-	-	-
439	ASNA1	84.9181	86.6633	110.079	100.758	1.02057	1.29628	1.16264	0.91535	-	-	-
440	ASNS	2705.16	2856.44	3351.29	3172.21	1.05579	1.23895	1.11055	0.94637	-	-	-
54529	ASNSD1	1213.96	1231.76	1175.04	1195.7	1.01451	0.967797	0.970729	1.01758	-	-	-
443	ASPA	4.66734	4.66734	4.66734	4.67909	1	1	1.00252	1.00252	+	-	-
554235	ASPDH	5.2585	4.95025	5.21584	5.21568	0.941397	0.991876	1.05362	1	-	-	-
374569	ASPG	4.66734	4.66734	4.66734	4.66734	1	1	1	1	-	-	-
444	ASPH	36.9448	36.909	37.34	37.0277	0.999014	1.01068	1.00322	0.991635	-	-	-
253982	ASPHD1	86.6003	69.6379	75.0354	69.0052	0.804117	0.866425	0.990915	0.919655	+	-	+		1629
57168	ASPHD2	102.594	96.4026	107.814	111.56	0.939652	1.05088	1.15723	1.03474	-	-	+	-1196	-1486
259266	ASPM	249.968	235.307	188.811	195.341	0.941358	0.755349	0.830154	1.03458	-	-	-
54829	ASPN	4.66734	4.66734	4.66734	4.66734	1	1	1	1	-	-	-
151516	ASPRV1	11.0993	11.8249	12.5882	11.463	1.06539	1.13416	0.969401	0.910619	-	-	-
79058	ASPSCR1	71.0641	75.0692	71.7372	69.6346	1.05638	1.00947	0.927604	0.970704	+	-	-
80150	ASRGL1	136.046	129.85	158.298	151.26	0.954455	1.16355	1.16488	0.955549	+	-	-
445	ASS1	431.032	404.571	473.1	515.955	0.938617	1.0976	1.27531	1.09059	+	-	-
28990	ASTE1	24.5704	20.634	11.5903	16.713	0.839775	0.471722	0.809974	1.44194	-	-	-
460	ASTN1	4.92185	4.66734	4.66734	4.69396	0.948262	0.948262	1.0057	1.0057	+	-	-
23245	ASTN2	18.2004	18.2004	18.2004	18.2221	1	1	1.00119	1.00119	-	-	-
55726	ASUN	1212.69	1257.64	1297.03	1271.35	1.03702	1.06926	1.0109	0.980428	-	-	-
171023	ASXL1	338.532	372.23	353.263	353.578	1.09955	1.04353	0.949892	1.00089	+	-	-
55252	ASXL2	7.47203	7.43329	7.63168	8.05547	0.994816	1.02134	1.0837	1.05555	-	-	+	-888	-803
80816	ASXL3	4.66734	4.66734	4.66734	4.66734	1	1	1	1	-	-	-
136991	ASZ1	4.66734	4.66734	4.66734	4.66734	1	1	1	1	+	-	-
84896	ATAD1	762.847	753.049	671.154	622.119	0.987146	0.879792	0.826134	0.926941	-	-	-
29028	ATAD2	1035.99	1032.98	971.318	963.896	0.996945	0.937492	0.933119	0.992295	-	-	-
54454	ATAD2B	26.5364	25.5084	30.2288	29.6663	0.961234	1.13916	1.163	0.981353	-	-	-
55210	ATAD3A	208.97	194.827	217.527	230.679	0.932313	1.04093	1.18402	1.06048	-	-	-
83858	ATAD3B	38.7937	44.1594	39.8816	37.3734	1.13829	1.02804	0.846328	0.937086	-	-	-
219293	ATAD3C	6.44777	5.94984	6.44777	7.06348	0.922774	1	1.18717	1.09549	+	-	-
79915	ATAD5	66.2019	63.5161	61.0238	60.9947	0.959404	0.921773	0.960304	0.999508	-	-	-
79969	ATAT1	6.0214	6.18683	6.0214	6.03334	1.02747	1	0.97519	1.00198	-	-	-
85300	ATCAY	5.30187	5.39996	5.30187	5.30185	1.01851	1	0.981831	1	-	-	-
11101	ATE1	48.6578	48.7659	52.7007	48.9635	1.00219	1.08307	1.00405	0.929074	-	-	-
466	ATF1	422.454	435.688	413.402	398.588	1.03134	0.978594	0.914849	0.964161	-	-	-
1386	ATF2	72.1311	87.4872	119.283	124.349	1.2129	1.65369	1.42134	1.04249	-	-	-
467	ATF3	56.2059	123.255	123.195	123.191	2.1929	2.19178	0.999486	1	+	-	+	-6650, -53	-6267
22809	ATF5	99.0545	107.549	70.1636	71.2103	1.0857	0.708323	0.66212	1.01488	-	-	-
22926	ATF6	365.81	377.858	405.99	392.604	1.03292	1.10983	1.03903	0.967024	-	-	+		-5601
1388	ATF6B	12.3724	12.3715	12.7896	13.2959	0.999934	1.03373	1.07472	1.03959	-	-	-
11016	ATF7	9.50937	9.50838	9.50838	9.50838	0.999898	0.999898	1	1	-	-	-
55729	ATF7IP	191.394	215.658	166.082	162.046	1.12677	0.867723	0.751402	0.975718	-	-	-
80063	ATF7IP2	12.8407	20.1234	200.909	159.92	1.56715	15.6466	7.94697	0.795962	-	-	+	-1579	-1639
83734	ATG10	36.2385	35.3711	35.8661	35.4272	0.976028	0.989707	1.00159	0.987743	-	-	-
9140	ATG12	180.668	189.664	266.585	245.026	1.04979	1.47553	1.2919	0.919147	-	-	-
9776	ATG13	33.6329	36.4614	36.6972	36.9809	1.08409	1.09113	1.01425	1.0077	+	-	-
22863	ATG14	204.046	195.938	205.722	212.382	0.960281	1.00819	1.08393	1.03242	+	-	-
55054	ATG16L1	19.6901	19.8635	21.5401	21.2733	1.00882	1.09395	1.07097	0.987632	-	-	+	35
89849	ATG16L2	5.02352	5.5487	5.02352	5.02158	1.10456	1	0.905001	0.999626	+	-	-
23130	ATG2A	103.404	108.327	105.973	102.783	1.04761	1.02484	0.94882	0.969899	-	-	-
55102	ATG2B	5.19365	5.17838	5.17838	5.17838	0.997053	0.997053	1	1	-	-	-
64422	ATG3	2953.07	3084.88	2983.93	2868.7	1.04435	1.01015	0.929922	0.961406	-	-	-
115201	ATG4A	9.56822	10.5601	16.3328	17.4445	1.10364	1.70699	1.65193	1.06803	+	-	-
23192	ATG4B	156.579	166.122	167.295	166.303	1.06092	1.06842	1.00109	0.994058	-	-	-
84938	ATG4C	80.5353	66.7895	97.9043	96.4392	0.829319	1.21563	1.44393	0.985064	-	-	-
84971	ATG4D	25.2061	27.5141	28.5536	31.2166	1.09155	1.1328	1.13457	1.09326	-	-	-
9474	ATG5	232.526	241.177	290.632	290.321	1.03718	1.24985	1.20377	0.998941	-	-	-
10533	ATG7	27.6757	28.61	33.6422	30.8875	1.03375	1.21557	1.0796	0.918113	-	-	-
79065	ATG9A	74.5688	66.4801	77.8136	77.6028	0.891518	1.04349	1.16731	0.997307	-	+	-
285973	ATG9B	4.66734	4.66734	4.66734	4.66734	1	1	1	1	+	+	-
80162	ATHL1	6.60748	6.95138	6.47015	6.93123	1.05205	0.979225	0.997102	1.07126	-	-	+	-1393	-1416
471	ATIC	1411.49	1446.65	1466.84	1470.8	1.02525	1.03965	1.0167	1.00261	-	-	-
51062	ATL1	109.372	111.241	115.825	118.704	1.0171	1.05899	1.06709	1.02488	-	-	-
64225	ATL2	286.581	296.903	264.083	275.281	1.03602	0.921517	0.927173	1.04238	-	+	-
25923	ATL3	348.762	344.378	365.531	352.789	0.987399	1.04808	1.02442	0.96511	+	-	+	172
472	ATM	47.635	48.5046	48.7034	53.2189	1.01824	1.02243	1.09719	1.0927	+	-	-
23300	ATMIN	409.977	393.399	359.687	394.935	0.959549	0.877321	1.0039	1.098	-	-	-
1822	ATN1	4.66799	4.66799	4.66799	4.66799	1	1	1	1	+	-	-
474	ATOH1	4.66734	4.66734	4.66734	4.66734	1	1	1	1	-	-	-
220202	ATOH7	4.66734	4.66734	4.66734	4.66734	1	1	1	1	-	-	-
84913	ATOH8	4.80571	4.73495	4.78195	4.7687	0.98529	0.995059	1.00713	0.99724	-	-	-
475	ATOX1	1352.11	1369.09	1448.66	1407.45	1.01238	1.07155	1.02802	0.971252	-	-	-
57194	ATP10A	4.66734	4.66734	4.66734	4.66734	1	1	1	1	+	-	-
23120	ATP10B	4.66734	4.66734	4.66734	4.66734	1	1	1	1	-	-	-
57205	ATP10D	102.246	92.7291	85.3134	81.7997	0.906928	0.834378	0.882137	0.95884	-	-	-
23250	ATP11A	9.6321	9.63176	9.56556	9.63176	0.999991	0.993106	1	1.00693	-	-	-
23200	ATP11B	113.406	115.22	110.324	111.069	1.01601	0.97281	0.963972	1.00678	-	-	-
286410	ATP11C	4.9621	4.90958	4.91043	4.90958	0.989409	0.98956	1	0.999847	-	-	-
479	ATP12A	4.66734	4.73774	4.66734	4.66726	1.0151	1	0.985123	1	+	-	-
57130	ATP13A1	19.477	14.8162	17.3619	17.4082	0.760678	0.891404	1.17495	1.00264	-	-	-
23400	ATP13A2	47.9414	45.0217	47.9713	46.2496	0.939071	1.00065	1.02727	0.96406	-	-	-
79572	ATP13A3	192.431	206.271	178.428	178.432	1.07188	0.927207	0.865034	1	-	-	-
84239	ATP13A4	4.66734	4.66734	4.66734	4.66734	1	1	1	1	-	-	-
344905	ATP13A5	4.66734	5.13513	4.82591	4.66729	1.10024	1.03399	0.908895	0.967129	-	-	-
476	ATP1A1	1461.26	1413.93	1681.46	1643.12	0.967787	1.15066	1.16209	0.977404	-	-	-
84852	ATP1A1OS	5.29507	5.22779	5.28169	5.31435	0.987296	0.997476	1.01656	1.00618	-	-	-
477	ATP1A2	4.66734	4.66734	4.66734	4.66734	1	1	1	1	-	-	-
478	ATP1A3	4.66734	4.7302	4.66734	4.66729	1.01348	1	0.986702	1	+	-	-
480	ATP1A4	4.66734	4.66734	4.66734	4.66734	1	1	1	1	+	-	-
481	ATP1B1	2503.97	2596.77	2511.79	2355.39	1.03725	1.00324	0.907046	0.937799	-	-	-
482	ATP1B2	4.66734	4.66734	4.66734	4.66829	1	1	1.0002	1.0002	-	-	-
483	ATP1B3	902.448	941.195	980.824	931.23	1.04296	1.08688	0.989412	0.94943	+	-	-
23439	ATP1B4	4.66734	4.66734	4.66734	4.66734	1	1	1	1	+	-	-
487	ATP2A1	4.66734	4.66944	4.66734	4.66736	1.00045	1	0.999554	1	+	-	-
488	ATP2A2	93.3417	91.3416	96.4293	93.4933	0.978578	1.03307	1.02356	0.969571	-	-	-
489	ATP2A3	4.66734	4.66734	4.66734	4.66734	1	1	1	1	-	+	-
490	ATP2B1	206.293	199.397	131.334	129.196	0.966607	0.636654	0.647935	0.983735	-	-	-
491	ATP2B2	4.66734	4.66734	4.66734	4.66734	1	1	1	1	-	-	-
492	ATP2B3	4.66734	4.66734	4.66734	4.66734	1	1	1	1	-	+	+		-43
493	ATP2B4	26.9703	26.9703	26.9703	26.9703	1	1	1	1	-	-	-
27032	ATP2C1	112.264	100.741	206.364	183.227	0.897356	1.83823	1.8188	0.887874	+	-	+	7, 93	-80, 70
9914	ATP2C2	4.66734	4.66734	4.66734	4.66734	1	1	1	1	+	-	+	-6241
495	ATP4A	4.66734	4.66734	4.66734	4.66734	1	1	1	1	-	-	-
496	ATP4B	4.66734	4.66734	4.66734	4.66734	1	1	1	1	-	-	+	1366	1393
498	ATP5A1	7028.49	7470.56	7268.79	7283.1	1.06312	1.03455	0.974907	1.00183	-	-	-
506	ATP5B	2728.7	2962.3	3143.16	3146.02	1.08565	1.15192	1.06202	1.00092	-	+	-
509	ATP5C1	2762.96	2759.13	2967.43	2956.77	0.998836	1.07429	1.07163	0.996359	-	-	-
513	ATP5D	180.193	167.818	200.645	191.983	0.931332	1.11351	1.144	0.956831	-	-	-
515	ATP5F1	10187.4	10455.7	10201.5	10026.5	1.02592	1.001	0.958953	0.982823	-	-	-
516	ATP5G1	747.122	694.365	740.394	720.291	0.929363	0.990968	1.03734	0.972851	+	-	-
517	ATP5G2	3203.65	3032.94	3570.72	3660.07	0.946855	1.11465	1.20678	1.02511	-	-	-
518	ATP5G3	4449.72	4313.07	4293.68	4281.79	0.969214	0.964684	0.992748	0.99741	-	-	-
521	ATP5I	1781.65	1735.94	1859.24	1908	0.974134	1.04354	1.09912	1.02601	+	-	-
522	ATP5J	8602.26	7522.52	7899.25	8120.25	0.874489	0.918466	1.07946	1.02777	-	-	-
9551	ATP5J2	4749.3	4713.23	4898.08	4682.35	0.992468	1.03087	0.993449	0.956439	-	-	-
10632	ATP5L	299.695	294.965	317.938	327.365	0.984224	1.06088	1.10984	1.02965	-	-	-
539	ATP5O	7763.55	7372.82	7611.68	7598.1	0.949349	0.980491	1.03056	0.997824	-	+	+	196
27109	ATP5S	235.633	244.994	229.42	224.568	1.03974	0.973631	0.916629	0.978869	-	-	-
55101	ATP5SL	615.707	599.306	619.861	612.502	0.973383	1.00674	1.02202	0.988155	-	-	-
537	ATP6AP1	355.844	380.895	485.558	509.199	1.07038	1.36452	1.33685	1.04867	+	-	-
92270	ATP6AP1L	4.66734	4.66734	4.66734	5.09381	1	1	1.09137	1.09137	-	-	-
10159	ATP6AP2	1674.48	1951.68	2017.01	2029.23	1.1656	1.20464	1.03974	1.00604	-	-	-
535	ATP6V0A1	4.66831	4.66831	4.66831	4.66968	1	1	1.00029	1.00029	+	-	-
23545	ATP6V0A2	5.49531	5.49531	5.49531	5.49531	1	1	1	1	-	-	-
50617	ATP6V0A4	5.56816	5.29324	5.56816	5.56824	0.950612	1	1.05195	1	-	+	-
533	ATP6V0B	752.006	737.884	854.656	816.476	0.981228	1.13651	1.10651	0.955326	-	-	-
527	ATP6V0C	898.391	912.512	1039.84	981.156	1.01576	1.1573	1.07522	0.943722	+	-	-
9114	ATP6V0D1	354.895	396.149	462.032	460.957	1.11626	1.30191	1.1636	0.997668	-	-	-
245972	ATP6V0D2	4.66734	4.66734	4.66734	4.66734	1	1	1	1	-	-	+	-3283, 1435	1510, 2188
8992	ATP6V0E1	1581.96	1521.73	1539.24	1530.59	0.961754	0.972705	1.00582	0.994499	-	-	-
155066	ATP6V0E2	58.986	64.4117	68.8627	77.6868	1.09196	1.16744	1.2061	1.12811	-	+	-
523	ATP6V1A	109.95	106.065	112.182	117.35	0.964681	1.02033	1.1064	1.04606	+	-	-
525	ATP6V1B1	4.69964	4.69378	4.69199	4.69213	0.998741	0.99839	0.999649	1	-	-	-
526	ATP6V1B2	312.692	323.708	309.136	325.384	1.03524	0.988638	1.00518	1.05256	-	-	-
528	ATP6V1C1	160.241	159.687	173.027	168.887	0.99655	1.07977	1.05762	0.976101	+	-	-
245973	ATP6V1C2	4.66734	4.66734	4.66734	4.66734	1	1	1	1	+	-	-
51382	ATP6V1D	2007.24	1951.68	2481.51	2292.15	0.972486	1.23664	1.17445	0.923581	-	-	-
529	ATP6V1E1	1023.08	990.869	1082.39	1090.55	0.968581	1.05797	1.1006	1.00761	-	-	-
90423	ATP6V1E2	34.1485	28.4292	35.3429	38.3858	0.832503	1.03497	1.35023	1.08608	-	-	-
9296	ATP6V1F	365.303	374.936	518.23	481.192	1.02638	1.41867	1.2834	0.928514	-	-	-
9550	ATP6V1G1	58.6822	56.0892	62.5635	62.3404	0.955826	1.06615	1.11145	0.996441	-	-	+	-204	-182
534	ATP6V1G2	4.66734	4.66734	4.66734	4.66734	1	1	1	1	-	-	-
127124	ATP6V1G3	5.48903	5.30996	5.44658	5.30417	0.967364	0.992244	0.998911	0.973864	-	-	-
51606	ATP6V1H	216.737	218.471	237.832	239.349	1.00804	1.09737	1.09556	1.00638	-	-	-
538	ATP7A	23.1943	21.7343	21.7825	20.9515	0.937036	0.939111	0.963985	0.961855	-	+	-
540	ATP7B	7.58816	7.58185	8.08221	7.63643	0.999163	1.0651	1.0072	0.944845	+	-	-
10396	ATP8A1	4.7407	4.74267	4.86267	4.74267	1.0004	1.02574	1	0.975298	-	-	-
51761	ATP8A2	4.80788	4.81305	4.79108	4.82047	1.00106	0.996503	1.00154	1.00612	-	-	-
5205	ATP8B1	4.68354	4.66734	4.66734	4.66734	0.996543	0.996543	1	1	-	-	-
57198	ATP8B2	89.7631	92.7612	87.3206	87.663	1.0334	0.972795	0.945039	1.00392	-	-	+	-295
148229	ATP8B3	4.66734	4.66734	4.66734	4.66734	1	1	1	1	-	-	+	-304	-332
79895	ATP8B4	4.66734	4.66734	4.66734	4.66734	1	1	1	1	+	-	-
158381	ATP8B5P	4.66734	4.66734	4.66734	4.66734	1	1	1	1	-	-	-
10079	ATP9A	216.849	201.209	227.796	229.845	0.927888	1.05049	1.14232	1.009	-	-	+		1384
374868	ATP9B	4.99523	4.91741	4.91741	4.91741	0.984414	0.984414	1	1	+	-	-
64756	ATPAF1	120.944	123.751	121.608	120.72	1.02318	1.00548	0.975508	0.992682	-	-	-
374973	ATPAF1-AS1	4.66734	4.66734	4.66734	4.66734	1	1	1	1	-	-	-
91647	ATPAF2	38.1035	43.1773	38.495	42.1659	1.13314	1.0103	0.976576	1.09532	-	-	-
89978	ATPBD4	5.21982	5.16941	5.16941	5.16946	0.990338	0.990343	1.00001	1	-	-	-
93974	ATPIF1	194.53	184.318	199.944	198.456	0.947498	1.02783	1.07671	0.992559	+	-	-
545	ATR	107.975	104.59	102.459	101.111	0.968622	0.948877	0.966734	0.986851	-	-	-
84126	ATRIP	17.8259	18.1155	15.7524	15.753	1.01623	0.883699	0.869588	1	+	-	-
8455	ATRN	57.034	58.7595	56.5792	57.9239	1.03022	0.991988	0.985779	1.02377	-	-	-
26033	ATRNL1	4.77847	4.80721	4.80721	4.80721	1.00603	1.00603	1	1	+	-	+	543	678
546	ATRX	385.851	384.863	385.851	386.229	0.997466	1	1.00355	1.00101	-	-	-
6310	ATXN1	64.6465	55.8099	67.9028	76.6785	0.863319	1.05037	1.37392	1.12926	+	-	+	-1232	-1229
25814	ATXN10	122.251	125.801	122.935	128.761	1.02904	1.0056	1.02353	1.04738	-	-	-
342371	ATXN1L	518.428	522.233	505.004	518.067	1.00737	0.97411	0.992023	1.02589	-	-	-
6311	ATXN2	107.96	90.3624	80.3625	77.8315	0.837018	0.744399	0.861327	0.968494	-	-	-
11273	ATXN2L	25.8788	25.3893	25.3146	25.3127	0.981098	0.978191	0.996983	0.999945	-	-	-
4287	ATXN3	13.2393	12.8696	12.8465	12.8463	0.972088	0.970321	0.998183	1	-	-	-
92552	ATXN3L	4.66734	4.66734	4.66734	4.66734	1	1	1	1	-	-	-
6314	ATXN7	95.8828	95.8529	77.3913	68.7477	0.999672	0.807127	0.717221	0.888318	-	-	-
222255	ATXN7L1	5.51496	5.57859	5.63728	5.53046	1.01158	1.02218	0.991373	0.9811	+	-	+	111	28
127002	ATXN7L2	4.73052	4.71056	4.6889	4.68884	0.995777	0.991183	0.995387	1	-	-	-
56970	ATXN7L3	100.059	100.604	114.456	114.189	1.00543	1.14387	1.13503	0.997661	-	-	+	-2025	-1890
552889	ATXN7L3B	144.112	130.644	107.389	112.041	0.906559	0.745164	0.857607	1.04336	-	-	-
6315	ATXN8OS	4.66734	4.66734	4.66734	4.66734	1	1	1	1	-	-	-
549	AUH	101.959	98.3736	105.925	113.332	0.964832	1.03887	1.15206	1.06996	-	-	-
550	AUP1	1010.6	1085.02	1036.86	987.811	1.07345	1.02597	0.910412	0.952539	-	-	-
6790	AURKA	1680.3	1777.34	1838.74	1902.26	1.05757	1.09382	1.07029	1.03481	-	+	-
54998	AURKAIP1	773.684	776.101	831.285	825.195	1.00313	1.07446	1.06326	0.992665	-	-	-
9212	AURKB	331.634	368.891	364.456	363.186	1.11235	1.09896	0.984536	0.996526	-	-	-
6795	AURKC	6.50681	6.41656	7.96238	7.80961	0.98613	1.22377	1.2171	0.980758	-	-	+	2007	1956
26053	AUTS2	40.0686	40.3361	40.7972	44.1589	1.00666	1.01816	1.09477	1.08241	-	-	-
57099	AVEN	126.935	119.976	137.04	125.255	0.945158	1.07962	1.044	0.91398	-	-	-
10677	AVIL	4.71269	4.7122	4.7153	4.7122	0.999884	1.00054	1	0.999342	+	-	+	-3081
23080	AVL9	52.4383	53.9986	46.6482	59.7645	1.02972	0.889557	1.10678	1.28116	-	+	-
551	AVP	4.66734	4.66734	4.66734	4.66734	1	1	1	1	-	-	-
60370	AVPI1	157.739	130.694	108.076	114.388	0.82853	0.685154	0.875238	1.05839	-	-	-
552	AVPR1A	4.66734	4.66734	4.66734	4.66734	1	1	1	1	-	-	-
553	AVPR1B	4.66734	4.66734	4.68565	4.66734	1	1.00394	1	0.996076	+	-	-
554	AVPR2	4.66734	4.66734	4.66734	4.66734	1	1	1	1	-	-	+	-1743	-1702
158833	AWAT1	4.66734	4.66734	4.66847	4.66734	1	1.00024	1	0.999757	-	-	-
126859	AXDND1	4.66734	4.66734	4.66734	4.66734	1	1	1	1	+	-	-
8312	AXIN1	12.4278	13.619	11.6835	11.6381	1.09582	0.940089	0.854547	0.996105	-	-	-
8313	AXIN2	4.74037	4.74037	4.74037	4.74037	1	1	1	1	-	-	-
558	AXL	1034.95	1009.48	986.722	963.928	0.975295	0.953303	0.954874	0.976902	-	-	-
563	AZGP1	4.66734	4.66734	4.66734	4.66734	1	1	1	1	-	-	-
646282	AZGP1P1	4.6696	4.6696	4.67414	4.6696	1	1.00096	1	0.999039	-	-	-
22994	AZI1	15.3312	15.4389	15.1832	16.6273	1.00704	0.990347	1.07697	1.09512	-	+	-
64343	AZI2	83.7229	85.8711	106.588	95.0654	1.02563	1.27309	1.10707	0.89188	+	-	+	254	260
51582	AZIN1	690.645	840.061	788.901	783.448	1.21635	1.14226	0.932609	0.993098	+	-	+	1189	1017
566	AZU1	4.66734	4.66734	4.66734	4.66734	1	1	1	1	-	-	-
567	B2M	7877.38	8251.84	8093.23	7983.27	1.04724	1.02728	0.967453	0.986245	+	-	-
8706	B3GALNT1	95.4749	97.1539	101.617	91.9437	1.01761	1.06436	0.946372	0.904798	-	-	+		186
148789	B3GALNT2	28.1986	28.9231	30.2833	29.1504	1.0257	1.07397	1.00786	0.962567	-	-	-
8708	B3GALT1	4.66734	4.66734	4.66734	4.66734	1	1	1	1	-	+	-
8707	B3GALT2	4.66734	4.66734	4.66734	4.66734	1	1	1	1	-	-	-
8705	B3GALT4	4.66734	4.66734	5.97401	4.91988	1	1.27998	1.05411	0.823534	-	-	-
10317	B3GALT5	4.66734	4.66734	4.66734	4.66734	1	1	1	1	+	-	-
126792	B3GALT6	89.8471	89.3348	78.695	78.3007	0.994287	0.875872	0.876486	0.994984	-	-	-
145173	B3GALTL	19.1862	19.6458	19.4898	19.1862	1.02396	1.01584	0.976603	0.98441	+	-	-
27087	B3GAT1	4.81088	4.80521	5.53929	5.05561	0.998836	1.15143	1.05211	0.912676	-	-	-
26229	B3GAT3	15.3786	16.0745	16.6783	16.6052	1.04526	1.08452	1.03302	0.995623	+	-	-
11041	B3GNT1	155.509	160.563	175.947	183.699	1.03252	1.13141	1.14409	1.04409	+	-	+	-698	-755
10678	B3GNT2	84.921	96.6635	87.5357	88.1443	1.13829	1.03083	0.911867	1.00693	-	-	-
10331	B3GNT3	9.69809	9.89534	9.64345	9.63845	1.02036	0.994392	0.974039	0.999471	-	-	-
79369	B3GNT4	14.8511	14.8697	14.8697	16.5642	1.00123	1.00123	1.11396	1.11396	-	-	-
84002	B3GNT5	21.4618	24.2254	19.3358	18.7685	1.12877	0.900931	0.774744	0.97067	-	-	-
192134	B3GNT6	4.68192	4.68192	4.68192	4.68192	1	1	1	1	-	-	-
93010	B3GNT7	4.66734	4.66734	4.66734	4.66734	1	1	1	1	-	-	+	-1424	-3352, -1174
374907	B3GNT8	4.66734	4.66734	4.66734	4.66734	1	1	1	1	+	-	-
84752	B3GNT9	5.71954	6.25409	6.25192	6.25172	1.09345	1.09304	0.999621	1	-	-	-
146712	B3GNTL1	19.6104	18.162	15.3217	18.0305	0.926171	0.781295	0.992759	1.17685	-	-	-
2583	B4GALNT1	33.962	28.3377	34.5329	36.2312	0.834399	1.01681	1.27855	1.04919	-	-	-
124872	B4GALNT2	4.82423	4.81922	4.83679	5.04485	0.998948	1.0026	1.04682	1.04301	-	-	-
283358	B4GALNT3	5.80904	5.80904	5.80904	5.80904	1	1	1	1	-	-	-
338707	B4GALNT4	4.66734	4.66734	4.66734	4.66734	1	1	1	1	-	-	-
2683	B4GALT1	7.08172	7.08614	7.08614	7.0673	1.00061	1.00061	0.997341	0.997341	-	-	-
8704	B4GALT2	177.448	177.78	183.489	176.332	1.00188	1.03406	0.991854	0.960992	+	-	-
8703	B4GALT3	21.9432	22.4898	22.8679	22.4898	1.02491	1.04216	1	0.983446	-	-	-
8702	B4GALT4	161.652	174.738	152.562	165.665	1.08097	0.943753	0.948079	1.08592	-	-	-
9334	B4GALT5	871.466	823.029	744.795	764.592	0.944422	0.854663	0.928998	1.02656	-	-	+	-6748	-6644
9331	B4GALT6	5.97525	5.96656	5.96656	5.96656	0.998532	0.998532	1	1	-	-	-
11285	B4GALT7	38.3406	41.3109	36.4324	39.9698	1.07749	0.950244	0.967536	1.0971	-	-	-
27077	B9D1	58.1416	55.4417	57.1428	61.6743	0.953609	0.982838	1.11242	1.07933	-	-	+	-2165	-2232
80776	B9D2	9.03015	9.45154	8.68816	8.97001	1.04664	0.962138	0.949052	1.03241	+	-	-
79870	BAALC	4.66734	4.66734	4.66734	4.66734	1	1	1	1	-	-	-
570	BAAT	4.66799	4.66799	4.68923	5.22831	1	1.00456	1.12004	1.11495	-	-	-
29086	BABAM1	297.47	304.997	352.346	327.428	1.02531	1.1845	1.07355	0.929268	-	-	-
23621	BACE1	5.49283	5.71974	5.74816	5.73857	1.04128	1.04645	1.00329	0.998334	-	-	-
25825	BACE2	78.8233	77.0114	82.6905	84.1509	0.977036	1.04907	1.09271	1.01767	-	+	-
571	BACH1	19.477	21.8817	15.2158	12.1592	1.12345	0.781215	0.555681	0.799114	-	-	-
60468	BACH2	9.48271	9.13592	9.0593	9.23279	0.963425	0.955377	1.0106	1.01912	-	-	-
572	BAD	46.6692	44.6689	55.7732	49.4467	0.957145	1.1951	1.10696	0.886555	+	-	-
573	BAG1	42.3782	42.2038	42.6685	41.8502	0.995846	1.00682	0.991621	0.980815	+	-	-
9532	BAG2	1100.92	1131.88	1096.36	1154.96	1.02808	0.995719	1.0204	1.05356	-	-	+	547	539
9531	BAG3	397.952	418.012	7271.31	6759.36	1.05037	18.273	16.1703	0.929505	-	-	+		206
9530	BAG4	43.627	37.0179	31.5409	36.3388	0.848518	0.722975	0.981657	1.15212	+	-	-
9529	BAG5	274.717	262.559	203.799	199.166	0.955728	0.741836	0.758555	0.977268	-	-	-
7917	BAG6	1070.82	1085.39	1214.8	1180.66	1.0137	1.13426	1.08777	0.972153	-	-	-
57597	BAHCC1	4.66734	4.66734	4.66734	4.66734	1	1	1	1	-	-	-
22893	BAHD1	132.074	121.356	108.556	101.174	0.918855	0.821976	0.833693	0.931953	-	-	+	-4956	-4895
575	BAI1	8.06766	7.77935	8.82992	7.92222	0.964258	1.09446	1.01836	0.897212	-	-	-
576	BAI2	130.26	129.221	137.783	139.187	0.991982	1.05773	1.07712	1.01017	+	-	-
577	BAI3	4.66734	4.66734	4.66734	4.66734	1	1	1	1	-	-	-
10458	BAIAP2	40.0367	41.2422	41.0014	38.9085	1.03012	1.02407	0.943414	0.948984	+	-	-
55971	BAIAP2L1	326.423	343.282	345.035	348.222	1.05163	1.05702	1.01439	1.00921	-	-	-
80115	BAIAP2L2	4.69687	4.69069	4.69069	4.67893	0.998681	0.998681	0.997494	0.997494	+	-	+		-1301
8938	BAIAP3	4.73709	4.73709	4.79423	4.73709	1	1.01206	1	0.988082	-	-	-
25805	BAMBI	117.702	254.47	356.251	345.776	2.16189	3.02663	1.35881	0.970584	-	+	-
8815	BANF1	529.046	623.048	751.355	660.19	1.17765	1.42018	1.05961	0.878653	-	-	-
140836	BANF2	4.69199	4.69622	4.67965	4.69201	1.0009	0.997362	0.999104	1.00265	-	-	-
55024	BANK1	4.74662	4.74662	4.79407	4.74662	1	1.00999	1	0.990105	-	-	-
54971	BANP	58.7595	58.9962	85.0035	82.8936	1.00401	1.44667	1.40507	0.975144	-	-	+	474	-3393, 82
8314	BAP1	77.0701	72.8093	85.9276	78.7561	0.944708	1.11496	1.08168	0.91651	-	-	-
580	BARD1	304.606	262.732	247.057	235.206	0.862515	0.811073	0.895231	0.952011	-	-	-
56751	BARHL1	4.66734	4.66734	4.66734	4.66734	1	1	1	1	-	-	+		-3759
56033	BARX1	4.66734	4.66734	4.66734	4.6682	1	1	1.00019	1.00019	+	-	-
8538	BARX2	4.66734	4.66734	4.66734	4.66734	1	1	1	1	-	-	-
10409	BASP1	4.66734	4.69899	4.66734	4.66736	1.00678	1	0.99327	1	-	-	-
10538	BATF	4.66734	4.66734	4.68338	4.66734	1	1.00343	1	0.996583	+	-	-
116071	BATF2	4.98295	4.89514	4.99453	4.73517	0.982328	1.0023	0.967321	0.948042	-	-	-
55509	BATF3	37.4151	34.113	52.0779	48.8809	0.911757	1.3919	1.43291	0.938622	+	-	-
581	BAX	578.591	611.878	693.884	661.497	1.05753	1.19928	1.08109	0.953318	+	+	-
11177	BAZ1A	401.707	425.392	482.622	448.828	1.05895	1.2014	1.05509	0.929994	-	+	-
9031	BAZ1B	458.285	457.681	490.82	524.41	0.998702	1.07102	1.1458	1.06843	+	-	-
11176	BAZ2A	22.4602	21.7516	21.5557	22.9331	0.968469	0.959712	1.05432	1.06394	-	+	+	-400, 1354	-11, 1219
29994	BAZ2B	259.979	225.042	169.978	177.317	0.865594	0.653808	0.787929	1.04316	-	-	-
27113	BBC3	36.4034	48.5904	41.8774	43.2436	1.33481	1.1504	0.889962	1.03262	+	-	-
92482	BBIP1	213.39	207.418	212.549	201.56	0.972015	0.996043	0.971754	0.948312	-	-	-
8424	BBOX1	4.66734	4.66734	4.66734	4.66734	1	1	1	1	+	-	-
582	BBS1	15.6403	15.6952	15.5787	15.6825	1.00351	0.996088	0.999192	1.00663	-	-	-
79738	BBS10	163.818	158.804	137.078	139.4	0.969391	0.836773	0.877813	1.01694	+	-	-
166379	BBS12	8.49256	7.92824	4.66734	5.79987	0.933553	0.549564	0.731546	1.24269	-	+	-
583	BBS2	69.4715	77.1958	81.3545	78.8823	1.11121	1.17105	1.02185	0.969625	-	-	-
585	BBS4	114.46	112.276	106.684	106.988	0.980956	0.932083	0.952903	1.00287	-	-	-
129880	BBS5	4.71988	4.69232	4.89395	4.69232	0.994145	1.03689	1	0.958776	-	-	-
55212	BBS7	99.1197	98.6263	96.7272	91.9694	0.995041	0.975873	0.932504	0.95082	+	-	-
27241	BBS9	6.97939	6.97939	6.97939	6.97716	1	1	0.999681	0.999681	-	-	-
56987	BBX	221.967	229.118	237.651	248.725	1.03221	1.07066	1.08558	1.04659	+	-	-
4059	BCAM	9.42309	9.5543	9.50706	9.42312	1.01392	1.00889	0.98627	0.991188	-	-	-
63827	BCAN	4.66734	4.66734	4.66734	4.66734	1	1	1	1	-	-	-
55973	BCAP29	287.985	283.607	259.115	259.854	0.984832	0.899765	0.916246	1.00287	-	-	-
10134	BCAP31	4649.95	4648.34	5423.47	5341.05	0.999825	1.16636	1.14902	0.984966	-	-	+	92	84
9564	BCAR1	65.4513	55.5956	41.4902	48.7287	0.849391	0.633876	0.876484	1.17448	-	-	+	1735	1695
8412	BCAR3	256.462	192.211	89.5828	108.306	0.749445	0.349304	0.563471	1.20895	-	-	-
400500	BCAR4	4.66734	4.66734	4.66734	4.66734	1	1	1	1	-	-	-
8537	BCAS1	5.86894	5.83264	6.06938	5.81322	0.993786	1.03415	0.996669	0.95777	-	-	-
10286	BCAS2	1527.02	1548.33	1465.32	1443.06	1.01389	0.959415	0.932006	0.984923	-	-	+		-23
54828	BCAS3	8.80669	10.9895	8.46582	9.23971	1.24782	0.961288	0.840779	1.09139	-	+	-
55653	BCAS4	87.0004	82.1421	91.3099	96.7968	0.944162	1.04958	1.17841	1.06005	-	-	+	141	72
586	BCAT1	1021.77	1013.69	1103.6	1073.76	0.992056	1.08005	1.05926	0.972957	-	-	-
587	BCAT2	145.906	163.268	172.973	158.358	1.11899	1.18547	0.969924	0.915532	+	-	-
56647	BCCIP	502.821	480.486	550.52	553.771	0.9556	1.09489	1.15252	1.00591	-	-	-
144233	BCDIN3D	26.6451	23.295	14.1272	15.3859	0.874255	0.53018	0.660481	1.08912	+	-	-
590	BCHE	4.66734	4.66734	4.66734	4.66734	1	1	1	1	-	+	-
593	BCKDHA	74.3649	74.1667	79.8489	75.9849	0.997337	1.07376	1.02451	0.9516	-	-	-
594	BCKDHB	14.8702	15.1921	15.1953	15.0564	1.02165	1.02187	0.991068	0.990854	-	+	-
10295	BCKDK	32.8154	30.5616	28.3947	29.2289	0.931306	0.865274	0.956391	1.02938	-	-	-
8915	BCL10	1020.32	1007	1689.64	1420.27	0.986958	1.65609	1.41039	0.840529	-	-	+	-2490	-2324
53335	BCL11A	131.914	87.864	93.5393	94.3075	0.666079	0.709098	1.07333	1.00822	-	-	-
64919	BCL11B	14.426	14.3816	14.3249	13.6006	0.996903	0.992983	0.945694	0.949427	-	-	-
596	BCL2	5.42642	5.42642	5.42642	5.42642	1	1	1	1	-	-	+	-3406
597	BCL2A1	13.6251	44.1334	7.15846	5.82341	3.23897	0.525376	0.13195	0.81348	+	-	-
598	BCL2L1	36.1532	36.0468	36.9717	35.7812	0.997085	1.02266	0.99263	0.967808	+	-	+	-421	-561
10017	BCL2L10	4.66734	4.66734	4.67462	4.66734	1	1.00156	1	0.998443	-	-	-
10018	BCL2L11	24.4523	25.1624	49.2295	39.3603	1.029	2.01319	1.56425	0.799532	-	-	-
83596	BCL2L12	298.989	294.25	322.287	306.786	0.984156	1.0779	1.0426	0.951927	+	-	-
23786	BCL2L13	11.6726	11.7208	11.6273	11.6626	1.00415	0.996146	0.995033	1.00303	-	-	-
79370	BCL2L14	4.66734	4.66734	4.66734	4.66734	1	1	1	1	+	-	-
440603	BCL2L15	4.66766	4.66766	4.66782	4.74901	1	1.00006	1.01743	1.01737	+	-	-
599	BCL2L2	7.642	7.98255	7.57817	7.4986	1.04454	0.991593	0.939374	0.989537	-	-	-
602	BCL3	16.7926	19.9934	14.6833	16.6447	1.19061	0.87439	0.832509	1.13358	+	-	-
604	BCL6	22.381	39.0094	19.0834	19.8671	1.74297	0.85267	0.509289	1.04105	-	-	-
255877	BCL6B	4.66734	4.66734	4.66734	4.66734	1	1	1	1	+	-	-
605	BCL7A	7.13172	7.31673	7.16864	7.4424	1.02593	1.00517	1.01718	1.03818	-	-	-
9275	BCL7B	178.595	192.345	171.498	161.263	1.07696	0.960247	0.838408	0.940311	+	-	+	-2790	-2576
9274	BCL7C	282.088	278.948	344.952	296.87	0.988879	1.22288	1.06425	0.860605	-	-	-
607	BCL9	21.7825	22.7454	21.7825	22.2466	1.04419	1	0.97807	1.02129	-	-	-
283149	BCL9L	9.06841	8.63562	8.63562	8.75654	0.952256	0.952256	1.014	1.014	-	-	-
9774	BCLAF1	270.54	273.624	273.747	282.857	1.0114	1.01184	1.03374	1.03329	+	-	-
53630	BCMO1	4.66734	4.66734	4.66734	4.66734	0.999985	0.999985	1	1	-	-	-
83875	BCO2	4.84182	4.8652	11.7151	6.78316	1.00485	2.4196	1.39422	0.579017	-	+	+	-278	-131
54880	BCOR	78.6786	103.011	74.8822	77.1697	1.30926	0.951743	0.749143	1.03055	-	-	+	1708	1573
63035	BCORL1	6.17312	6.23569	6.22252	6.24424	1.01014	1.00799	1.00137	1.00351	-	-	-
286554	BCORP1	4.66734	4.66734	4.66734	4.66734	1	1	1	1	-	-	-
613	BCR	4.66734	4.66734	4.66734	4.66734	1	1	1	1	-	-	-
617	BCS1L	350.592	356.449	384.383	388.118	1.01669	1.09638	1.08885	1.0097	+	-	-
622	BDH1	16.7072	17.5069	19.909	18.5716	1.04784	1.1916	1.06082	0.932835	-	-	-
56898	BDH2	4.66734	4.66734	4.66734	4.66734	1	1	1	1	-	+	-
623	BDKRB1	6.89715	16.4749	6.3579	10.3877	2.38864	0.921807	0.630517	1.63383	+	-	+	-2671	-2678
624	BDKRB2	4.66734	4.66734	4.66734	4.79603	1	1	1.02757	1.02757	+	-	-
627	BDNF	203.763	130.481	72.5523	72.8053	0.640371	0.356066	0.557975	1.0035	+	+	-
497258	BDNF-AS1	9.80318	8.8572	5.62167	5.66167	0.903476	0.573436	0.639216	1.00712	-	-	-
55814	BDP1	43.4038	40.9985	39.5005	38.6498	0.944599	0.910073	0.942713	0.978477	-	-	-
146227	BEAN1	7.19852	6.98422	7.67172	7.86079	0.970227	1.06572	1.12551	1.02466	-	-	-
8678	BECN1	243.765	265.469	260.936	267.185	1.08903	1.07044	1.00646	1.02394	+	-	-
57596	BEGAIN	13.5714	12.7339	12.2313	13.5673	0.938319	0.901285	1.06545	1.10923	+	-	-
139105	BEND2	4.66928	4.67236	4.66928	4.66929	1.00066	1	0.999345	1	+	+	-
57673	BEND3	57.2697	44.9687	59.6066	51.3445	0.785228	1.04082	1.14178	0.861393	-	-	-
389206	BEND4	4.66734	4.66734	4.66734	4.66734	1	1	1	1	-	-	-
79656	BEND5	11.9754	11.9783	11.9746	12.3469	1.00023	0.999927	1.03077	1.03108	-	-	-
221336	BEND6	4.66734	4.66734	5.04009	5.37625	1	1.07984	1.15189	1.06672	-	-	-
222389	BEND7	23.7441	23.7441	25.5544	26.8477	1	1.07624	1.13071	1.05061	-	+	-
7439	BEST1	4.66734	4.66734	4.66734	4.66734	1	1	1	1	+	-	-
54831	BEST2	4.66734	4.66734	4.66734	4.66734	1	1	1	1	-	-	-
144453	BEST3	4.66734	4.66734	4.66734	4.66734	1	1	1	1	-	-	-
266675	BEST4	4.66734	4.66734	4.66734	4.66734	1	1	1	1	-	-	-
10282	BET1	289.647	259.412	288.035	307.73	0.895625	0.994443	1.18626	1.06838	-	-	-
51272	BET1L	14.8717	13.5705	13.5705	13.5705	0.912505	0.912505	1	1	-	-	-
55859	BEX1	3459.86	3506.95	3722.36	3531.69	1.01383	1.07572	1.00706	0.949113	-	-	-
84707	BEX2	218.706	218.683	216.617	216.688	0.999904	0.990423	0.990876	1.00036	+	-	-
56271	BEX4	262.096	266.696	302.796	308.226	1.01751	1.15524	1.15572	1.01794	-	-	-
340542	BEX5	70.0955	66.0506	70.9214	66.7282	0.942296	1.0118	1.01026	0.940864	-	-	-
51283	BFAR	347.279	328.102	393.959	405.613	0.944774	1.1344	1.23624	1.02959	-	-	-
631	BFSP1	6.2745	6.51448	6.98059	6.27444	1.03826	1.11255	0.963153	0.898835	-	-	-
8419	BFSP2	4.66734	4.66734	4.66734	4.66734	1	1	1	1	-	-	-
633	BGN	4.66734	4.66734	4.66734	4.66734	1	1	1	1	-	-	-
80823	BHLHB9	20.2486	24.2246	50.5154	39.7437	1.19634	2.49474	1.64064	0.786759	+	+	-
27319	BHLHE22	4.66734	4.66734	4.66734	4.66734	1	1	1	1	+	-	-
128408	BHLHE23	4.66734	4.66734	4.66734	4.66734	1	1	1	1	-	-	-
8553	BHLHE40	289.205	490.548	184.018	175.092	1.69622	0.636289	0.356931	0.951507	-	-	-
79365	BHLHE41	9.28563	10.4588	8.77166	8.93607	1.12636	0.944642	0.854404	1.01876	-	-	-
635	BHMT	4.66734	4.66734	4.66734	4.66734	1	1	1	1	-	-	-
23743	BHMT2	4.66734	4.66734	4.66734	4.66734	1	1	1	1	-	-	-
80114	BICC1	5.21223	5.20266	4.72528	4.80624	0.998185	0.90657	0.923804	1.01716	-	-	-
636	BICD1	22.343	20.7408	43.9625	40.6628	0.928286	1.96763	1.96052	0.924932	-	-	-
23299	BICD2	215.92	216.504	205.743	219.26	1.0027	0.95288	1.01273	1.06568	-	-	-
637	BID	123.807	128.814	147.054	140.544	1.04047	1.18774	1.09106	0.955777	-	-	+	-64	-3232, -215
638	BIK	107.56	115.985	79.2149	83.8353	1.0783	0.73647	0.722809	1.05829	+	-	-
274	BIN1	160.313	171.421	183.394	188.463	1.06929	1.14396	1.09942	1.02766	+	-	-
51411	BIN2	4.66734	4.66734	4.66734	4.66734	1	1	1	1	-	-	-
55909	BIN3	148.941	149.422	117.674	109.558	1.00322	0.790032	0.733208	0.931066	+	-	-
329	BIRC2	884.949	1180.76	696.703	741.71	1.33425	0.787292	0.628164	1.06457	+	-	-
330	BIRC3	42.5238	309.072	9.24773	19.0731	7.26814	0.217463	0.0617107	2.06252	+	-	-
332	BIRC5	863.678	891.042	1025.35	1052.8	1.03169	1.18701	1.18154	1.02694	+	-	-
57448	BIRC6	564.312	565.232	562.828	572.725	1.00164	0.997389	1.01326	1.01757	-	-	-
79444	BIRC7	6.9048	7.50109	7.0109	7.93808	1.08637	1.01536	1.05826	1.13226	-	-	-
54841	BIVM	30.3295	28.884	29.7156	28.945	0.952372	0.979759	1.00211	0.974099	-	-	-
10904	BLCAP	197.218	202.005	189.034	195.129	1.0243	0.958517	0.96596	1.03226	-	-	-
414899	BLID	4.67333	4.66734	4.66734	4.66734	0.998704	0.998704	1	1	-	+	-
640	BLK	4.66734	4.66734	4.66734	4.66734	1	1	1	1	-	-	-
641	BLM	230.792	231.056	184.893	194.061	1.00116	0.801129	0.839885	1.0496	-	-	-
642	BLMH	348.726	371.431	397.249	392.113	1.06511	1.13914	1.05568	0.98708	-	-	-
29760	BLNK	4.66734	4.66734	4.66734	4.66734	1	1	1	1	-	-	-
2647	BLOC1S1	318.467	311.039	294.138	337.802	0.97669	0.923602	1.08604	1.14847	-	-	-
282991	BLOC1S2	1646.86	1575.4	2058.67	1779.02	0.956527	1.24986	1.12925	0.864223	-	-	-
388552	BLOC1S3	18.6532	15.1527	7.88084	6.90675	0.812315	0.422492	0.455811	0.876377	-	-	-
644	BLVRA	427.773	424.259	440.165	446.68	0.991775	1.02896	1.05285	1.0148	-	-	-
645	BLVRB	1130.31	1085.39	1236.89	1236.18	0.95997	1.09412	1.13892	0.999277	-	-	-
8548	BLZF1	30.755	24.1307	38.8139	37.9895	0.784631	1.26208	1.57432	0.978752	-	-	-
90427	BMF	5.40427	5.05654	4.99142	5.1037	0.935641	0.923617	1.00933	1.02246	-	+	-
649	BMP1	17.227	17.2742	18.6448	17.2224	1.00276	1.08231	0.997001	0.923717	+	-	-
27302	BMP10	4.66734	4.66734	4.66734	4.66734	1	1	1	1	-	-	-
9210	BMP15	4.66734	4.66734	4.66734	4.66734	1	1	1	1	-	-	-
650	BMP2	67.2191	185.086	167.94	159.282	2.7535	2.49835	0.860585	0.948474	-	+	+	-422
55589	BMP2K	41.7094	41.0426	38.1788	36.8899	0.984017	0.915347	0.898821	0.966252	-	-	-
651	BMP3	4.66734	4.66734	4.66734	4.66734	1	1	1	1	+	-	-
652	BMP4	271.979	280.032	832.15	827.473	1.02961	3.05971	2.95492	0.994349	+	+	+	502	440
653	BMP5	531.785	561.095	593.581	568.952	1.05511	1.11617	1.014	0.95853	-	-	-
654	BMP6	17.5433	12.8167	14.0788	14.0136	0.730571	0.802492	1.09339	0.995393	+	-	-
655	BMP7	14.3095	12.8701	16.68	14.6673	0.899406	1.16568	1.13964	0.879318	-	-	-
353500	BMP8A	4.66734	4.66734	4.66734	4.66734	1	1	1	1	-	-	-
656	BMP8B	4.66734	4.66734	4.66734	4.66734	1	1	1	1	-	-	-
168667	BMPER	5.42773	5.85046	5.05233	4.72203	1.07788	0.930792	0.807121	0.934664	-	-	-
657	BMPR1A	176.35	163.455	190.943	169.233	0.926876	1.08273	1.03535	0.886313	+	-	-
658	BMPR1B	5.0792	5.07955	5.17389	5.07771	1.00009	1.01866	0.999639	0.981417	-	-	-
659	BMPR2	133.533	112.829	98.7118	107.573	0.844944	0.73922	0.953411	1.08977	-	-	-
9790	BMS1	791.859	846.549	1018.23	1031.2	1.06903	1.28586	1.21813	1.01272	+	-	+		99
660	BMX	4.66734	4.66993	4.66734	4.76252	1.00057	1	1.01983	1.02041	+	-	-
646	BNC1	4.66734	4.66734	4.66734	4.66734	1	1	1	1	-	-	-
54796	BNC2	39.0635	35.7606	29.941	30.6503	0.915448	0.766471	0.857097	1.02369	-	-	-
662	BNIP1	123.773	126.273	109.748	103.689	1.02021	0.886693	0.821153	0.944798	+	-	+	165
663	BNIP2	1099.78	1133.45	1198.07	1091.15	1.03054	1.08928	0.962679	0.910764	-	-	-
664	BNIP3	695.666	757.499	922.593	766.372	1.08891	1.32618	1.01171	0.830706	-	-	-
665	BNIP3L	726.49	767.94	787.508	764.645	1.05701	1.08395	0.99571	0.970967	-	-	-
149428	BNIPL	4.66734	4.66734	4.66734	4.66734	1	1	1	1	-	-	-
91653	BOC	15.535	15.4272	15.5275	16.0814	0.993067	0.999517	1.04241	1.03568	-	-	-
91272	BOD1	1179.53	1135.41	1211.43	1205.95	0.962105	1.02666	1.06212	0.995341	+	-	+	-289	-345
259282	BOD1L	81.0421	77.3457	76.0987	77.8096	0.954403	0.938997	1.006	1.0225	-	-	-
284257	BOD1P	4.72708	4.69622	4.69622	4.69622	0.993479	0.993479	1	1	-	-	-
666	BOK	305.907	282.107	285.768	261.041	0.922211	0.934138	0.925326	0.913512	+	-	-
51027	BOLA1	34.048	31.0851	28.6001	31.3588	0.912995	0.840012	1.00881	1.09645	-	-	-
388962	BOLA3	2454.99	2414.49	2575.26	2502.1	0.9836	1.04897	1.03629	0.971706	-	-	-
100507171	BOLA3-AS1	4.66734	4.66734	4.73315	4.66734	1	1.01412	1	0.986079	-	-	-
66037	BOLL	4.67365	4.66734	4.66734	4.66734	0.99863	0.99863	1	1	-	+	-
79866	BORA	228.223	230.48	237.305	258.827	1.00991	1.03979	1.12299	1.09071	-	-	-
60467	BPESC1	4.66734	4.66734	4.66734	4.66734	1	1	1	1	-	-	-
669	BPGM	32.8472	36.0168	52.4965	54.2227	1.09651	1.59825	1.50548	1.03286	+	-	-
670	BPHL	20.6154	20.6404	21.5154	23.8316	1.00122	1.04368	1.15461	1.10764	-	-	-
671	BPI	4.66766	4.68338	4.66766	4.66776	1.00338	1	0.996665	1.00003	-	-	-
51297	BPIFA1	4.66734	4.66734	4.66734	4.66734	1	1	1	1	-	-	-
140683	BPIFA2	4.66734	4.68127	4.76987	4.66726	1.003	1.02198	0.997006	0.978494	+	-	-
128861	BPIFA3	4.66734	4.66734	4.66734	4.66734	1	1	1	1	-	-	-
317716	BPIFA4P	4.66734	4.66734	4.66734	4.66734	1	1	1	1	-	-	-
92747	BPIFB1	4.66734	4.66734	4.66734	4.66734	1	1	1	1	-	-	-
80341	BPIFB2	4.66734	4.66734	4.66734	4.66734	1	1	1	1	-	-	-
149954	BPIFB4	4.66734	4.66734	4.66734	4.66734	1	1	1	1	-	-	-
128859	BPIFB6	4.66734	4.66734	4.66734	4.66734	1	1	1	1	-	-	-
254240	BPIFC	4.66734	4.66734	4.66734	4.66734	1	1	1	1	-	-	-
10380	BPNT1	34.918	34.3455	34.1982	30.2985	0.983626	0.97941	0.882168	0.885966	-	-	-
2186	BPTF	166.971	162.765	152.045	157.055	0.9748	0.910585	0.964915	1.03296	-	-	-
673	BRAF	8.14972	8.22035	8.23689	8.23688	1.00866	1.01069	1.00201	1	-	+	-
8315	BRAP	66.046	63.2678	63.1517	62.9263	0.95794	0.956149	0.994602	0.996464	-	-	-
221927	BRAT1	100.838	87.4781	72.6379	72.5235	0.867516	0.720334	0.829048	0.998442	-	-	-
672	BRCA1	81.8069	84.5188	73.8256	73.6837	1.03313	0.902445	0.871803	0.99805	-	-	-
675	BRCA2	50.7224	60.2004	48.7321	46.9662	1.18686	0.960763	0.780165	0.963765	+	-	-
79184	BRCC3	331.738	340.993	382.867	365.255	1.02792	1.15417	1.07115	0.95398	+	-	-
23774	BRD1	298.699	261.433	320.105	309.485	0.875228	1.07164	1.1838	0.966832	+	-	-
6046	BRD2	921.346	1028.48	748.158	739.87	1.11621	0.812033	0.719381	0.988853	-	-	+	741	548
8019	BRD3	152.403	154.606	152.092	156.623	1.01445	0.997926	1.01305	1.02983	+	-	-
23476	BRD4	126.658	131.13	140.966	143.077	1.03533	1.11293	1.09111	1.01503	-	-	-
29117	BRD7	786.226	827.95	670.782	748.247	1.05306	0.853178	0.903734	1.11546	-	-	-
23629	BRD7P3	4.66734	4.66734	4.66734	4.66734	1	1	1	1	-	-	-
10902	BRD8	49.3952	50.0553	49.3952	49.3951	1.01337	1	0.986811	1	-	-	-
65980	BRD9	173.663	206.443	166.358	163.322	1.18877	0.957926	0.791124	0.981775	+	-	+	2171	2351
676	BRDT	4.66734	4.66734	4.66734	4.66734	1	1	1	1	-	-	-
9577	BRE	352.627	356.955	367.08	375.002	1.01227	1.04098	1.05056	1.02159	-	-	-
286076	BREA2	4.68224	4.68224	4.6837	4.68224	1	1.00029	1	0.99971	-	-	-
2972	BRF1	4.70143	4.70143	4.70143	4.70143	1	1	1	1	-	-	-
55290	BRF2	103.393	98.1183	110.396	102.995	0.949008	1.06773	1.0497	0.932979	-	-	-
25798	BRI3	1479.61	1394.47	1668.69	1661.33	0.942397	1.12765	1.19137	0.995653	-	-	-
83990	BRIP1	252.554	254.302	172.667	180.447	1.00693	0.683677	0.709577	1.04507	+	-	-
55299	BRIX1	986.073	963.74	869.143	853.339	0.977438	0.881495	0.885445	0.981818	-	-	-
55845	BRK1	1387.72	1456.71	1481.66	1490	1.04975	1.06784	1.02285	1.00553	+	-	-
25855	BRMS1	234.274	235.087	270.897	281.635	1.00349	1.1563	1.19801	1.03968	+	-	-
84312	BRMS1L	107.982	108.35	104.742	107.115	1.00338	0.969966	0.988608	1.02267	+	-	+		149
148362	BROX	19.9332	23.3152	24.6096	22.6738	1.16968	1.23459	0.972488	0.921359	-	-	-
25874	BRP44	32.6781	30.189	32.8415	31.878	0.923822	1.005	1.05595	0.970659	-	-	-
51660	BRP44L	285.263	290.975	329.755	337.122	1.02005	1.15599	1.1586	1.02235	-	-	-
7862	BRPF1	265	275.785	280.868	281.68	1.04072	1.05988	1.02137	1.0029	-	-	-
27154	BRPF3	84.8475	84.8475	84.8475	84.8251	1	1	0.999736	0.999736	-	-	+	787	704
680	BRS3	4.66734	4.66734	4.66734	4.66734	1	1	1	1	+	-	-
84446	BRSK1	4.66734	4.66734	4.66734	4.66734	1	1	1	1	-	+	+	-43
9024	BRSK2	4.66766	4.66734	4.66734	4.66734	0.99991	0.99991	1	1	+	-	-
54014	BRWD1	4.77831	4.8234	4.77831	4.7783	1.00944	1	0.99065	1	-	+	-
257357	BRWD1-IT2	4.66734	4.66734	4.66734	4.66734	1	1	1	1	-	-	-
254065	BRWD3	10.6052	10.6008	11.3259	10.6513	0.999589	1.06797	1.00477	0.940435	-	-	+		-2525
55108	BSDC1	134.14	145.306	159.311	164.073	1.08322	1.18761	1.12915	1.0299	-	-	-
682	BSG	172.601	182.481	212.586	208.72	1.05722	1.23162	1.14379	0.981826	-	-	-
8927	BSN	4.66734	4.66734	4.66734	4.66734	1	1	1	1	+	-	-
100132677	BSN-AS2	4.66734	4.66734	4.66734	4.66734	1	1	1	1	-	-	-
7809	BSND	4.66734	4.66734	4.66734	4.66734	1	1	1	1	-	-	-
54836	BSPRY	4.66734	4.66734	4.66734	4.66734	1	1	1	1	-	+	-
683	BST1	4.68906	4.69134	4.80821	4.6973	1.0005	1.02543	1.00127	0.97693	-	-	-
684	BST2	4.68598	4.67819	5.1273	4.71726	0.998345	1.0942	1.00835	0.920016	-	-	+	3
9044	BTAF1	258.094	263.316	193.253	194.395	1.02024	0.748782	0.738257	1.00589	-	-	-
53339	BTBD1	1826.67	1826.67	1843.84	1798.58	1.00001	1.00948	0.98462	0.975388	+	-	-
84280	BTBD10	476.77	468.06	518.212	451.503	0.981762	1.08693	0.964626	0.871288	-	+	-
121551	BTBD11	4.66734	4.66734	4.66734	4.66734	1	1	1	1	-	+	-
118663	BTBD16	4.66734	4.66734	4.66734	4.66734	1	1	1	1	-	-	-
388419	BTBD17	4.66734	4.66734	4.66734	4.66855	1	1	1.00026	1.00026	-	-	-
55643	BTBD2	4.68257	4.68257	4.68257	4.68257	1	1	1	1	-	-	-
22903	BTBD3	793.37	695.617	612.132	628.396	0.876768	0.771531	0.903364	1.02658	-	-	-
90135	BTBD6	4.95059	4.78046	4.91196	4.88735	0.965631	0.992206	1.02236	0.994976	+	-	-
55727	BTBD7	53.581	47.7474	52.3566	50.6726	0.891133	0.977117	1.06126	0.967876	-	-	-
284697	BTBD8	4.66734	4.66734	4.66734	4.66734	1	1	1	1	+	-	-
114781	BTBD9	4.67543	4.67543	4.67543	4.67543	1	1	1	1	-	-	+		-121
685	BTC	4.66734	4.66734	4.66734	4.66734	1	1	1	1	-	-	-
686	BTD	29.1707	34.755	33.7602	31.6235	1.19142	1.15733	0.909896	0.936701	+	-	-
689	BTF3	6612.59	6255.89	6492.24	6899.93	0.946382	0.98207	1.10295	1.06287	-	-	-
91408	BTF3L4	1340.91	1232.61	1101.5	1056.22	0.918838	0.821123	0.856894	0.958866	-	-	-
690	BTF3P11	25.2804	23.6554	25.4395	23.5902	0.935736	1.00628	0.997242	0.927328	-	-	-
694	BTG1	174.17	249.752	183.61	182.884	1.43394	1.05419	0.732262	0.996046	-	-	-
7832	BTG2	52.9625	88.604	39.2277	40.4416	1.67298	0.740662	0.456431	1.03097	+	-	+	76
10950	BTG3	2606.68	2849.51	2982.9	2764.71	1.0929	1.14421	0.97024	0.926735	+	-	-
54766	BTG4	4.66734	4.73069	4.66734	4.66735	1.01357	1	0.986611	1	-	-	-
695	BTK	4.66734	4.66734	4.66734	4.66734	1	1	1	1	+	-	-
151888	BTLA	4.66734	4.66734	4.71007	4.67961	1	1.00917	1.00263	0.993521	-	-	-
696	BTN1A1	4.66734	4.66734	4.66734	4.66734	1	1	1	1	-	-	-
11120	BTN2A1	45.2925	53.2238	43.0503	38.5006	1.1751	0.950488	0.723372	0.89431	+	-	-
10385	BTN2A2	18.0722	19.7585	15.8038	17.1795	1.09327	0.87444	0.869474	1.08707	-	-	+	28
11119	BTN3A1	5.2229	5.13976	5.141	5.57887	0.984078	0.984336	1.08544	1.08515	+	-	-
11118	BTN3A2	9.167	9.41656	9.60277	9.36638	1.02723	1.04751	0.994672	0.975411	-	-	-
10384	BTN3A3	4.89769	4.87888	8.71288	8.65434	0.996145	1.77897	1.77384	0.993272	-	-	-
56244	BTNL2	4.66734	4.66734	4.66734	4.66734	1	1	1	1	-	-	-
10917	BTNL3	4.68484	4.69118	4.8647	4.68481	1.00136	1.03841	0.998642	0.963015	-	-	-
79908	BTNL8	4.66734	4.66734	4.66734	4.66734	1	1	1	1	-	-	-
153579	BTNL9	127.725	152.255	130.49	133.64	1.19204	1.02165	0.877733	1.02412	-	-	-
8945	BTRC	21.5647	20.8193	20.6834	21.0608	0.965408	0.95913	1.0116	1.01822	+	-	-
699	BUB1	55.5494	69.1137	68.6553	65.7463	1.24418	1.23591	0.951277	0.957647	-	-	-
701	BUB1B	979.431	1051.69	965.043	1030.65	1.07365	0.985335	0.979987	1.06782	-	-	-
9184	BUB3	929.396	969.569	873.038	900.232	1.04324	0.939379	0.928486	1.03114	+	-	-
84811	BUD13	127.885	128.529	74.0999	83.8172	1.00504	0.579431	0.652127	1.13114	+	-	-
8896	BUD31	3135.54	2978.77	4280.31	3933.18	0.95024	1.36509	1.32041	0.919132	-	-	-
11149	BVES	4.66734	4.66734	4.66734	4.66734	1	1	1	1	+	-	-
154442	BVES-AS1	4.66734	4.66734	4.66734	4.66734	1	1	1	1	-	-	-
705	BYSL	477.332	474.43	398.614	397.021	0.993929	0.835109	0.836838	0.995987	-	-	-
9256	BZRAP1	4.66734	4.66734	4.66734	4.66734	1	1	1	1	-	-	-
28969	BZW2	2099.75	2220.24	2343.58	2270.49	1.05712	1.11642	1.02263	0.968311	-	-	-
11067	C10orf10	12.6131	13.9259	28.5744	34.5135	1.10407	2.26542	2.47837	1.20785	-	+	-
414245	C10orf103	4.66734	4.66734	4.66782	4.66734	1	1.00012	1	0.999881	-	-	-
414235	C10orf108	4.66734	4.66734	4.66734	4.66734	1	1	1	1	-	-	-
83938	C10orf11	6.9127	6.61481	6.51471	6.64348	0.956919	0.942449	1.00433	1.01975	-	+	-
340895	C10orf112	4.66734	4.66734	4.66734	4.66734	1	1	1	1	-	-	-
387638	C10orf113	4.66734	5.015	4.66734	4.84102	1.07452	1	0.965308	1.03724	-	-	+	-1689	-1609
399726	C10orf114	23.3492	23.0469	23.1405	23.6323	0.987036	0.991084	1.0254	1.02121	+	-	+		139
10974	C10orf116	4.95042	4.96365	4.96365	4.96365	1.00268	1.00268	1	1	-	-	+	-2897	-2866
55088	C10orf118	13.6119	12.9354	11.4907	12.844	0.950288	0.844164	0.992934	1.11776	-	-	-
26148	C10orf12	6.27689	5.74836	5.80663	5.7321	0.915782	0.925069	0.997171	0.98716	-	-	-
387718	C10orf122	4.66734	4.66734	4.66734	4.66734	1	1	1	1	-	-	-
282969	C10orf125	62.7351	57.66	61.0619	57.9643	0.919123	0.973345	1.00528	0.949276	+	-	-
414260	C10orf136	4.66734	4.66734	4.66734	4.66734	1	1	1	1	-	-	-
26098	C10orf137	127.151	115.264	132.097	136.925	0.906497	1.03889	1.18793	1.03655	-	-	+	435	274
387640	C10orf140	4.6675	4.66734	4.66734	4.66734	0.999962	0.999962	1	1	+	-	-
56652	C10orf2	162.833	150.811	182.203	157.021	0.926172	1.11901	1.04117	0.861747	-	-	-
220979	C10orf25	5.76392	4.86554	4.756	4.7185	0.844122	0.825122	0.969778	0.992109	-	-	-
54838	C10orf26	171.879	169.208	145.815	157.8	0.984488	0.848369	0.932581	1.08221	-	-	-
219793	C10orf27	4.66734	4.72921	4.66734	4.66735	1.01325	1	0.986919	1	-	-	-
27291	C10orf28	4.8674	4.85745	4.83495	4.83503	0.997946	0.99334	0.995385	1	-	-	-
119032	C10orf32	361.525	368.495	307.811	317.787	1.01927	0.851418	0.862393	1.03241	-	-	-
219738	C10orf35	78.3657	80.065	52.1014	67.4944	1.02168	0.664855	0.842995	1.29543	+	-	-
283025	C10orf40	4.66734	4.66734	4.66734	4.66734	1	1	1	1	-	-	-
143384	C10orf46	107.575	114.798	110.872	112.836	1.06714	1.03063	0.982911	1.01774	+	-	-
254427	C10orf47	203.072	158.732	158.837	148.219	0.781676	0.782165	0.933769	0.933184	-	-	-
282966	C10orf53	4.66734	4.67252	4.66734	4.66903	1.00113	1	0.999254	1.00038	-	-	-
64115	C10orf54	4.66734	4.66734	4.66734	4.66734	1	1	1	1	+	-	-
414236	C10orf55	4.66734	4.67268	4.66734	4.66727	1.00116	1	0.998843	1	-	+	-
84293	C10orf58	4.66734	4.66734	4.66734	4.66734	1	1	1	1	-	-	-
414157	C10orf62	4.77698	4.8331	4.91162	4.77647	1.01172	1.02819	0.988282	0.972457	-	-	-
256815	C10orf67	4.66734	4.66734	4.66734	4.76469	1	1	1.02086	1.02086	-	-	-
79741	C10orf68	4.66734	4.66734	4.66734	4.66734	1	1	1	1	-	+	-
118461	C10orf71	4.66734	4.66734	4.67155	4.66734	1	1.0009	1	0.999099	-	-	-
79591	C10orf76	35.9495	34.2956	34.3753	35.9318	0.953998	0.956211	1.04771	1.04528	-	-	-
79949	C10orf81	4.66734	4.66734	4.66734	4.66734	1	1	1	1	-	-	-
143379	C10orf82	4.66734	4.66734	4.66734	4.66734	1	1	1	1	-	-	+	-1935
404216	C10orf85	5.20898	5.29049	4.75716	4.75723	1.01563	0.913258	0.899205	1	-	-	-
80007	C10orf88	22.5616	22.5616	21.126	22.2934	1	0.93636	0.988109	1.05527	-	+	-
118611	C10orf90	4.66734	4.66734	4.66734	4.66734	1	1	1	1	-	-	-
79946	C10orf95	4.66734	4.66734	4.66734	4.66734	1	1	1	1	-	-	-
374355	C10orf96	4.66734	4.66734	4.66734	4.66734	1	1	1	1	-	-	-
387695	C10orf99	4.66734	4.66734	4.66734	4.66734	1	1	1	1	-	-	-
64776	C11orf1	287.965	272.62	312.183	304.795	0.946706	1.08411	1.11802	0.97632	+	-	-
746	C11orf10	4769.1	4525.93	4892.99	4690.59	0.948854	1.02616	1.03638	0.958304	-	-	-
56673	C11orf16	4.66734	4.66734	4.66734	4.66773	1	1	1.00008	1.00008	-	-	-
738	C11orf2	140.883	161.764	169.313	155.908	1.14822	1.20179	0.963798	0.920837	-	-	-
25858	C11orf20	6.13431	5.94798	6.15027	6.11844	0.96962	1.00259	1.02866	0.99483	-	-	-
29125	C11orf21	4.66734	4.66734	4.66734	4.66734	1	1	1	1	-	-	-
53838	C11orf24	225.338	218.229	199.549	200.235	0.968445	0.885523	0.917544	1.00347	+	-	-
56946	C11orf30	58.7269	59.5901	59.8529	60.488	1.0147	1.01919	1.01507	1.0106	+	-	-
280636	C11orf31	1799.65	1777.34	1974.13	1929.23	0.987404	1.0969	1.08546	0.97711	+	-	-
256329	C11orf35	11.0832	10.2582	9.16287	10.383	0.925571	0.826745	1.01217	1.13316	+	-	-
283303	C11orf36	4.66734	4.66734	4.66734	4.66734	1	1	1	1	-	-	-
143501	C11orf40	4.66734	4.66734	4.66734	4.66734	1	1	1	1	-	-	-
25758	C11orf41	4.81188	4.81188	4.81188	4.90939	1	1	1.02027	1.02027	-	-	-
160298	C11orf42	4.66734	4.66734	4.66734	4.66734	1	1	1	1	-	-	-
283171	C11orf44	4.66734	4.66734	4.66734	4.66734	1	1	1	1	-	-	-
219833	C11orf45	28.1049	33.4654	25.9264	24.677	1.19069	0.922484	0.737388	0.95178	+	+	-
79081	C11orf48	830.019	783.804	826.803	824.233	0.944334	0.996146	1.05158	0.996885	-	-	-
79096	C11orf49	155.234	151.65	165.903	175.962	0.976936	1.06874	1.16032	1.06064	-	+	-
25906	C11orf51	206.916	229.85	252.887	249.263	1.11085	1.22217	1.08446	0.98568	-	-	-
341032	C11orf53	4.66734	4.66734	4.66734	4.66758	1	1	1.00005	1.00005	-	-	+	-2440	-2369
28970	C11orf54	97.8704	99.0922	116.634	112.068	1.01249	1.19172	1.13095	0.96086	+	-	-
55216	C11orf57	182.165	187.468	130.08	128.493	1.0291	0.714093	0.685412	0.987765	+	-	-
10944	C11orf58	184.426	190.329	189.276	180.7	1.03197	1.02628	0.949411	0.954677	-	-	-
79684	C11orf61	106.673	95.6007	94.6086	95.7729	0.896181	0.886897	1.0018	1.01229	-	-	-
79864	C11orf63	4.66734	4.66734	4.66734	4.66734	1	1	1	1	+	-	-
160140	C11orf65	4.70991	5.20374	5.2678	4.71058	1.10486	1.11847	0.905229	0.89422	-	-	-
28971	C11orf67	133.426	122.086	152.954	139.767	0.914999	1.14637	1.14483	0.913767	-	-	-
83638	C11orf68	215.105	233.998	178.169	194.101	1.08784	0.828298	0.829502	1.08942	-	-	-
85016	C11orf70	41.6906	36.3844	38.6903	38.3752	0.872714	0.928023	1.05471	0.991855	-	-	-
54494	C11orf71	96.8379	96.9185	88.1874	92.367	1.00085	0.910669	0.953038	1.04741	-	-	-
51501	C11orf73	250.159	213.472	309.887	301.048	0.853325	1.23875	1.41025	0.971464	-	-	+	288	130
119710	C11orf74	284.75	258.676	313.365	272.321	0.908421	1.10047	1.05275	0.869026	+	-	-
56935	C11orf75	476.374	435.22	439.494	444.261	0.913575	0.92255	1.02077	1.01084	-	-	-
79703	C11orf80	38.8583	44.4712	44.3358	43.5685	1.14444	1.14095	0.979701	0.982703	-	-	+	134	264
220042	C11orf82	401.151	414.478	345.263	360.009	1.03321	0.860691	0.868584	1.04269	-	-	+	-171
790955	C11orf83	523.556	503.065	595.683	578.438	0.960865	1.13777	1.14983	0.971049	-	-	-
144097	C11orf84	26.5299	29.0759	32.6316	33.8447	1.09596	1.22994	1.16401	1.03721	+	-	+	434	325
283129	C11orf85	4.67414	4.66734	4.66734	4.86547	0.998543	0.998543	1.04245	1.04245	+	-	-
254439	C11orf86	4.66734	4.66734	4.66734	4.66734	1	1	1	1	-	-	-
399947	C11orf87	4.66734	4.66734	4.66734	4.66734	1	1	1	1	+	-	-
399949	C11orf88	4.66734	4.66734	4.66734	4.66734	1	1	1	1	-	-	-
745	C11orf9	8.36346	8.30684	8.30684	8.31995	0.993224	0.993224	1.00158	1.00158	+	-	+	681
399948	C11orf92	4.66734	4.66734	4.66734	4.66734	1	1	1	1	-	-	-
120376	C11orf93	4.66734	5.46151	4.66734	4.66722	1.17018	1	0.854566	1	-	-	-
143678	C11orf94	4.6675	4.66734	4.66734	4.66734	0.999946	0.999946	1	1	-	-	-
65998	C11orf95	8.42923	8.42923	8.42923	8.42923	1	1	1	1	-	-	-
387763	C11orf96	413.115	658.733	701.233	722.718	1.59452	1.69743	1.09713	1.03062	-	-	+	-4792	-4953
60314	C12orf10	287.975	285.718	350.616	343.386	0.992175	1.21751	1.20183	0.979396	-	+	-
196477	C12orf12	4.66734	4.66734	4.66734	4.66734	1	1	1	1	-	+	-
90488	C12orf23	969.872	958.211	816.099	924.957	0.988144	0.841582	0.965296	1.1334	+	-	+	-312	-143
84190	C12orf26	28.6676	33.7274	29.4603	30.9557	1.17648	1.02765	0.91782	1.05074	+	-	-
196446	C12orf28	4.66734	4.68159	4.66734	4.67564	1.00306	0.999989	0.998728	1.00179	-	-	-
91298	C12orf29	122.799	112.07	98.3362	106.242	0.912631	0.800793	0.948002	1.0804	-	-	-
83695	C12orf32	574.316	561.503	501.359	535.377	0.977718	0.872999	0.953472	1.06784	-	-	-
253128	C12orf33	4.66734	4.66734	4.66734	4.66734	1	1	1	1	-	-	+	131	148
84915	C12orf34	18.482	19.5061	41.1095	29.5869	1.05544	2.22436	1.51681	0.719715	+	-	-
55196	C12orf35	61.4057	55.1715	39.1204	38.482	0.898465	0.637083	0.697498	0.983667	-	-	-
439916	C12orf37	4.66734	4.66734	4.66734	4.66734	1	1	1	1	-	-	-
80763	C12orf39	5.0298	5.0359	5.33486	5.19103	1.00121	1.06066	1.03081	0.973032	+	-	-
57102	C12orf4	244.646	255.583	255.194	250.893	1.04467	1.04309	0.981649	0.983137	-	-	-
283461	C12orf40	4.69996	4.67041	4.67122	4.66859	0.993717	0.993897	0.99961	0.999429	-	-	-
374470	C12orf42	5.8722	6.29737	5.74477	5.90958	1.07237	0.978248	0.938419	1.02871	-	+	-
64897	C12orf43	172.997	174.49	178.645	170.013	1.0086	1.03262	0.974343	0.951681	+	-	-
60673	C12orf44	645.758	624.54	705.303	686.768	0.967146	1.09218	1.09964	0.973749	-	-	-
121053	C12orf45	175.606	171.35	157.297	165.313	0.975747	0.895736	0.964772	1.05095	-	-	-
51275	C12orf47	70.434	65.449	64.817	67.4488	0.929253	0.920273	1.03056	1.04061	-	-	-
79794	C12orf49	122.675	116.594	126.878	121.183	0.950465	1.03426	1.03936	0.955147	-	-	-
57103	C12orf5	1597.39	1531.79	1240.32	1260.45	0.95914	0.776581	0.822865	1.0163	-	-	+	-333	-512
160419	C12orf50	4.66734	4.66734	4.66734	4.66734	1	1	1	1	+	-	-
283450	C12orf51	42.0374	40.0617	40.769	46.1997	0.952983	0.969835	1.15321	1.13318	-	-	-
84934	C12orf52	77.8163	74.6153	88.2363	86.9248	0.958842	1.13391	1.16497	0.985111	-	-	-
196500	C12orf53	4.72594	4.72594	4.72594	4.72594	1	1	1	1	+	-	-
121273	C12orf54	4.66734	4.66734	4.66734	4.66734	1	1	1	1	-	-	-
144535	C12orf55	4.66734	4.6837	4.66734	4.66729	1.00352	1	0.996495	1	-	-	-
115749	C12orf56	4.66734	4.66734	4.72086	4.66734	1	1.01148	1	0.988652	-	-	-
113246	C12orf57	1738.35	1697.27	1994.07	1933.56	0.97643	1.14725	1.13922	0.96959	+	-	-
120939	C12orf59	4.68841	5.14029	4.68841	4.68851	1.09636	1	0.91211	1	-	-	-
144608	C12orf60	13.8989	14.034	10.6916	11.6459	1.00971	0.769251	0.82984	1.08924	-	-	-
283416	C12orf61	4.66734	4.66734	4.66734	4.66734	1	1	1	1	+	-	-
84987	C12orf62	404.039	384.09	437.867	421.036	0.9506	1.08374	1.09619	0.96152	-	-	-
91574	C12orf65	104.993	91.2815	118.69	130.776	0.869387	1.13045	1.43267	1.10181	-	-	-
144577	C12orf66	15.862	13.4669	10.7719	12.9282	0.848996	0.679089	0.959999	1.20019	-	-	-
387856	C12orf68	4.68078	4.66734	4.66734	4.66734	0.997105	0.997105	1	1	-	-	-
440087	C12orf69	4.66734	4.66734	4.72479	4.66913	1	1.01231	1.00038	0.988224	-	-	-
728568	C12orf73	28.9161	29.5882	30.5765	28.4832	1.02324	1.05739	0.962655	0.931565	-	-	-
338809	C12orf74	4.66734	4.66734	4.66734	4.66734	1	1	1	1	-	-	-
387882	C12orf75	1665.8	1623.06	1862.47	1813.5	0.974012	1.11786	1.11733	0.973556	-	-	-
400073	C12orf76	15.7863	17.2617	16.0628	15.6164	1.09346	1.01751	0.904689	0.972225	+	-	-
196415	C12orf77	4.66734	4.66734	4.66734	4.66734	1	1	1	1	-	-	-
84935	C13orf33	4.66734	4.66734	4.66734	4.66734	1	1	1	1	-	-	-
100507253	C13orf44-AS1	4.66734	4.67641	4.66734	4.74113	1.00196	1	1.01384	1.01582	-	-	-
11161	C14orf1	480.819	472.657	507.583	514.506	0.983036	1.05566	1.08854	1.01366	+	-	-
54916	C14orf101	50.8332	51.8294	55.9377	57.3743	1.01957	1.10038	1.10698	1.02569	-	-	-
55051	C14orf102	6.64837	6.72694	6.64837	6.98922	1.01183	1	1.03899	1.05128	+	-	-
55195	C14orf105	5.14154	4.74695	4.74695	4.85448	0.923278	0.923278	1.02265	1.02265	-	-	-
26175	C14orf109	759.155	715.322	667.073	651.055	0.94226	0.878704	0.910156	0.975986	-	-	-
55668	C14orf118	7.33197	7.71277	6.57686	6.56866	1.05191	0.896991	0.851659	0.998752	+	-	-
55017	C14orf119	1041.43	1025.78	732.076	827.549	0.984951	0.702834	0.806754	1.13058	-	-	-
112487	C14orf126	104.888	97.8941	88.9887	88.9335	0.933292	0.848385	0.908467	0.999386	-	-	-
51527	C14orf129	541.137	470.027	554.868	545.18	0.868613	1.02537	1.15989	0.982565	-	-	-
56967	C14orf132	4.95746	5.02753	4.95746	4.95746	1.01413	1	0.986063	1	-	-	-
63894	C14orf133	20.2219	20.4978	21.8029	20.4978	1.01366	1.07819	1	0.940147	-	-	-
64430	C14orf135	779.2	661.708	521.329	559.28	0.849231	0.669073	0.845207	1.07279	+	-	-
84520	C14orf142	344.617	354.281	375.157	370.148	1.02807	1.08866	1.04479	0.986643	-	-	-
112849	C14orf149	266.077	256.009	224.792	223.459	0.962173	0.844835	0.872857	0.994087	-	-	+	120
80017	C14orf159	9.65416	10.397	10.1542	10.589	1.0769	1.05174	1.01846	1.04283	-	+	-
56936	C14orf162	4.66734	4.68549	4.66734	4.66723	1.00391	1	0.996103	1	-	-	-
51637	C14orf166	7752.79	7367.71	7648.71	7569.57	0.950144	0.986613	1.0274	0.989422	-	-	-
145497	C14orf166B	4.66734	4.66734	4.66734	4.66734	1	1	1	1	-	-	-
55449	C14orf167	19.4123	20.1401	16.9158	21.6121	1.0375	0.871426	1.07309	1.27759	-	-	-
79697	C14orf169	315.151	309.126	181.717	185.751	0.980856	0.576592	0.600891	1.02219	-	-	-
283579	C14orf178	4.66734	4.66734	4.66734	4.66734	1	1	1	1	-	-	-
400258	C14orf180	4.67673	4.7135	4.6696	4.67	1.00787	0.998497	0.99077	1.00007	-	-	-
283551	C14orf182	6.84808	5.94448	6.76645	8.88238	0.868058	0.988115	1.49422	1.31267	-	-	-
196913	C14orf183	4.66734	4.78875	4.68176	4.66724	1.02604	1.00311	0.974625	0.996902	-	-	-
9556	C14orf2	1018.13	1003.45	1185.68	1103.11	0.985657	1.16449	1.09932	0.9305	-	-	+	-331	-149
161424	C14orf21	5.03398	5.03416	5.03049	5.02951	1	0.999308	0.999077	0.999768	+	-	-
387978	C14orf23	4.66734	4.66734	4.66734	4.66734	1	1	1	1	-	-	-
122525	C14orf28	20.8272	21.9242	13.7142	14.1915	1.05268	0.658476	0.647301	1.03481	+	-	-
145407	C14orf37	14.5233	15.117	15.7159	15.937	1.0409	1.08212	1.05424	1.01408	-	-	-
317761	C14orf39	5.69581	4.87263	4.73741	4.73733	0.855497	0.831743	0.972233	1	-	-	-
91748	C14orf43	149.298	234.249	92.4691	102.698	1.56897	0.619363	0.438413	1.11059	+	-	-
80127	C14orf45	16.243	16.1689	17.1799	15.2746	0.99545	1.05767	0.94469	0.889112	-	-	-
161176	C14orf49	4.66734	4.66734	4.66734	4.66734	1	1	1	1	-	-	-
388011	C14orf64	4.66734	4.66734	4.66734	4.66734	1	1	1	1	-	-	-
122616	C14orf79	4.66734	4.66734	4.66734	4.66734	1	1	1	1	-	-	-
283643	C14orf80	39.9729	39.7753	32.9419	38.9392	0.995085	0.824128	0.97898	1.18206	-	-	-
60686	C14orf93	15.5663	14.2116	14.2116	13.8371	0.912954	0.912954	0.973648	0.973648	+	-	-
57184	C15orf17	6.51425	6.5208	6.51425	6.51434	1.00099	1	0.999009	1	-	-	-
23742	C15orf2	4.66734	4.66734	4.66734	4.66734	1	1	1	1	-	-	-
90417	C15orf23	463.877	451.443	437.579	447.223	0.973231	0.943311	0.990652	1.02207	-	-	+		94
56851	C15orf24	1351.64	1365.77	1431.19	1373.11	1.01013	1.05865	1.00537	0.959292	+	-	-
161502	C15orf26	4.66734	4.66734	4.66734	4.66726	1.00002	1	0.999984	1	-	-	-
123591	C15orf27	4.75567	4.66734	4.66734	4.66734	0.981407	0.981407	1	1	-	-	-
79768	C15orf29	171.706	189.08	153.118	151.931	1.10116	0.89173	0.803532	0.992247	-	-	-
145858	C15orf32	4.66734	4.66734	4.66734	4.66734	1	1	1	1	-	+	-
196951	C15orf33	4.66734	4.66734	4.66734	4.66734	1	1	1	1	-	-	-
80072	C15orf34	4.66734	4.66734	4.66734	4.66734	1	1	1	1	-	-	-
283687	C15orf37	4.95093	4.85745	4.80854	4.81043	0.981121	0.971251	0.990319	1.00038	-	-	-
348110	C15orf38	7.04769	8.45468	6.98713	6.77121	1.19959	0.991367	0.800884	0.969096	-	+	-
56905	C15orf39	25.8779	24.8987	19.74	18.1481	0.962156	0.76282	0.728877	0.919344	-	-	-
123207	C15orf40	367.22	340.167	261.153	266.714	0.926331	0.711169	0.784067	1.02128	+	-	+	-386	-133
84529	C15orf41	32.6136	29.2822	33.1113	34.0056	0.897885	1.01525	1.16131	1.02706	-	-	-
90381	C15orf42	22.8552	27.4808	13.6459	15.4138	1.20239	0.597064	0.560895	1.12955	-	-	+	-276	-292
145645	C15orf43	4.66734	4.66734	4.66734	4.66734	1	1	1	1	-	-	-
81556	C15orf44	225.878	231.144	212.792	225.406	1.0233	0.942079	0.975175	1.05925	+	-	-
84419	C15orf48	4.66734	4.66734	4.85745	4.66734	1	1.04075	1	0.960849	-	-	-
81698	C15orf5	20.8648	30.7913	93.8607	77.1943	1.47572	4.49847	2.50702	0.822427	-	-	-
414926	C15orf50	4.66734	4.66734	4.66734	4.66734	1	1	1	1	-	-	-
388115	C15orf52	542.47	598.953	369.748	422.579	1.10413	0.681624	0.705528	1.14285	-	-	-
400360	C15orf54	4.79041	4.74284	4.74136	4.74208	0.990054	0.989765	0.999841	1.00013	-	-	-
256646	C15orf55	4.66734	4.66734	4.66734	4.6689	1	1	1.00033	1.00033	+	-	-
644809	C15orf56	4.66734	4.66734	4.66734	4.66734	1	1	1	1	+	-	-
90416	C15orf57	71.2294	74.851	78.9272	83.0415	1.05088	1.10807	1.10942	1.05217	-	-	-
388135	C15orf59	8.4758	8.6563	8.88918	9.27911	1.02128	1.04875	1.07195	1.04387	-	-	-
283677	C15orf60	4.66734	4.66734	4.67495	4.66734	1	1.00163	1	0.998369	-	-	-
145853	C15orf61	733.549	732.279	693.836	753.327	0.99826	0.945876	1.02874	1.08572	-	-	-
643338	C15orf62	4.66734	4.66734	4.66734	4.66734	1	1	1	1	-	-	-
146325	C16orf11	5.12641	4.74399	4.93346	4.74399	0.925403	0.962368	1	0.96159	+	-	-
84326	C16orf13	113.406	116.954	139.107	129.251	1.03127	1.22661	1.10514	0.929144	-	-	-
750	C16orf3	4.66734	4.66734	4.66734	4.66734	1	1	1	1	+	-	-
115939	C16orf42	256.293	236.714	262.568	275.328	0.92359	1.02449	1.16313	1.04857	-	+	-
89927	C16orf45	100.01	88.6532	96.6468	96.7771	0.886485	0.966393	1.09164	1.00137	-	-	-
123775	C16orf46	5.3852	5.3852	5.39267	5.3852	1	1.0014	1	0.998605	-	-	-
84080	C16orf48	58.4771	52.7482	68.1457	61.6102	0.902035	1.16531	1.16801	0.904118	-	-	-
29965	C16orf5	40.7308	41.4227	40.0894	43.3585	1.01698	0.984241	1.04673	1.08155	-	-	-
730094	C16orf52	208.059	190.223	181.007	170.298	0.914259	0.869965	0.895254	0.940836	-	-	-
79447	C16orf53	90.5379	87.4478	80.1344	76.7489	0.965867	0.885078	0.877654	0.957765	-	-	-
283897	C16orf54	4.66734	4.66734	4.66734	4.66734	1	1	1	1	-	+	-
124045	C16orf55	12.4636	12.471	12.7604	12.5508	1.00062	1.02385	1.00641	0.983571	-	-	-
79650	C16orf57	96.61	94.4154	97.5351	96.4543	0.977307	1.00958	1.0216	0.988933	-	-	-
64755	C16orf58	14.0359	14.5047	14.0729	13.8539	1.03338	1.00262	0.955132	0.984439	-	-	-
80178	C16orf59	33.4121	30.2068	30.7753	32.4857	0.904055	0.921076	1.07544	1.05557	-	-	-
57020	C16orf62	102.587	91.6492	98.9447	91.8471	0.893372	0.964497	1.00216	0.928258	-	-	-
9605	C16orf7	14.1291	13.9966	10.8717	13.1422	0.990605	0.769433	0.938957	1.20886	-	-	-
80262	C16orf70	59.4972	57.4128	76.6439	71.037	0.964931	1.28817	1.2373	0.926827	-	-	-
146562	C16orf71	4.66734	4.66734	4.66734	4.71124	1	1	1.00941	1.00941	-	-	-
29035	C16orf72	92.6327	89.7288	118.669	119.967	0.968639	1.28106	1.33699	1.01093	-	-	-
254528	C16orf73	4.66734	4.66734	4.66734	4.66734	1	1	1	1	-	-	-
404550	C16orf74	16.4726	19.6118	21.8657	16.8583	1.19053	1.32735	0.859598	0.770993	+	-	-
123970	C16orf78	4.66734	4.66734	4.67754	4.66734	1	1.00219	1	0.99782	-	-	-
283870	C16orf79	4.90856	4.90482	4.77549	4.77536	0.99923	0.972897	0.973606	0.999959	-	-	-
29105	C16orf80	2178.32	2277.13	2324.98	2347.23	1.04505	1.067	1.03078	1.00958	-	-	-
162083	C16orf82	4.66734	4.66734	4.66734	4.66734	1	1	1	1	-	-	-
388284	C16orf86	4.66734	4.66734	4.66734	4.66734	1	1	1	1	-	-	-
388272	C16orf87	90.9467	87.9005	77.7327	80.1969	0.966497	0.85468	0.912359	1.03172	-	-	-
400506	C16orf88	100.611	87.1875	74.8925	83.5447	0.866579	0.744359	0.958218	1.11555	-	-	-
146556	C16orf89	4.66734	4.69085	4.66734	4.66725	1.00506	1	0.994969	1	-	-	-
283951	C16orf91	81.538	77.4853	59.4045	57.2227	0.950304	0.728551	0.738498	0.963278	-	-	+		1461
146378	C16orf92	4.76244	4.77037	5.00476	5.06944	1.00169	1.05092	1.06269	1.01291	-	-	-
90835	C16orf93	4.85291	4.73495	4.69573	4.76597	0.97571	0.967624	1.00655	1.01496	-	-	-
100506581	C16orf95	8.91757	9.02296	8.90676	8.90704	1.01179	0.998791	0.987153	1	-	-	-
388327	C17orf100	15.2	11.1549	9.59312	9.61553	0.733886	0.63113	0.862004	1.00235	-	-	-
79701	C17orf101	103.118	101.35	101.413	103.546	0.982857	0.983491	1.02167	1.02101	-	-	+		-6421
256302	C17orf103	5.338	5.338	5.338	5.338	1	1	1	1	-	-	-
284071	C17orf104	4.66734	4.66734	4.66734	4.66734	1	1	1	1	-	-	-
284067	C17orf105	4.66734	4.66734	4.66734	4.66734	1	1	1	1	-	-	-
201229	C17orf108	6.55866	6.38882	5.92576	6.34653	0.974104	0.903498	0.993381	1.07101	-	-	-
643008	C17orf109	4.66734	4.66734	4.66734	4.66734	1	1	1	1	-	-	+	-4659	-4479
100130933	C17orf110	4.66734	4.66734	4.66734	4.66734	1	1	1	1	-	-	-
283987	C17orf28	4.66734	4.78262	4.66734	4.66728	1.02471	1	0.975885	1	-	-	+		-1229
79018	C17orf39	12.2063	11.4268	11.1271	12.6602	0.936127	0.911576	1.10794	1.13778	-	-	-
124783	C17orf46	4.66734	4.69671	4.66734	4.66729	1.0063	1	0.993737	1	+	-	-
284083	C17orf47	4.66734	4.66734	4.66734	4.66734	1	1	1	1	+	-	-
56985	C17orf48	59.9609	61.4142	55.5995	57.729	1.02423	0.927258	0.939995	1.0383	-	-	-
146853	C17orf50	4.66734	4.66734	4.66734	4.66734	1	1	1	1	+	-	-
339263	C17orf51	7.85712	7.83373	7.71973	7.83373	0.997006	0.982513	1	1.01475	-	-	-
78995	C17orf53	14.191	15.5372	13.0565	13.0477	1.0949	0.920069	0.839776	0.999346	-	-	-
146705	C17orf56	7.01382	6.74725	6.77373	6.74773	0.961992	0.965774	1.00007	0.996154	-	-	-
124989	C17orf57	4.66734	4.66734	4.66734	4.66734	1	1	1	1	-	-	+	145	153
284018	C17orf58	378.684	361.124	397.07	378.559	0.953628	1.04856	1.04828	0.953377	-	-	-
54785	C17orf59	4.66863	4.68306	4.66863	4.70119	1.00309	1	1.00387	1.00698	+	-	-
254863	C17orf61	346.437	337.396	428.722	418.399	0.973869	1.2375	1.24008	0.975898	-	-	-
79415	C17orf62	246.006	246.834	216.617	216.503	1.00336	0.880542	0.877118	0.999455	-	-	-
55731	C17orf63	27.9543	25.7232	24.3787	25.1106	0.920162	0.872093	0.976182	1.02999	-	-	-
124773	C17orf64	4.66734	4.66734	4.66734	4.66734	1	1	1	1	+	-	-
339201	C17orf65	10.1068	10.1559	10.1824	9.02754	1.00487	1.00747	0.888894	0.886602	+	-	-
256957	C17orf66	4.66734	4.67074	4.66734	4.66734	1.00073	1	0.999274	1	+	-	-
339210	C17orf67	4.66734	4.66734	4.66734	4.66734	1	1	1	1	-	-	+	64	86
147081	C17orf69	6.66428	6.67561	6.74375	6.67561	1.00169	1.01192	1	0.989895	-	-	-
80233	C17orf70	8.72436	8.85904	8.71349	8.71569	1.01543	0.998739	0.983819	1.00026	-	-	-
92340	C17orf72	6.06665	6.06665	6.07001	6.06665	1	1.00053	1	0.999465	-	-	-
201243	C17orf74	4.66734	4.66734	4.66734	4.66734	1	1	1	1	-	-	-
64149	C17orf75	412.5	426.618	445.969	425.656	1.03422	1.08114	0.997746	0.954443	+	-	-
125144	C17orf76-AS1	10.1373	10.1457	10.2945	10.1647	1.00084	1.01551	1.00187	0.987399	-	-	-
146723	C17orf77	4.66734	4.66734	4.66734	4.66734	1	1	1	1	-	-	-
284099	C17orf78	4.66734	4.66734	4.66734	4.66734	1	1	1	1	-	-	-
55352	C17orf79	1472.96	1447.65	1519.1	1532.41	0.982879	1.03168	1.05854	1.00847	+	+	-
55028	C17orf80	29.6714	29.0436	24.1893	28.3201	0.978831	0.815225	0.975089	1.17078	+	-	-
23587	C17orf81	159.217	168.459	179.445	181.131	1.05805	1.12707	1.07523	1.00939	+	-	-
388407	C17orf82	4.8733	4.8733	4.8733	4.8733	1	1	1	1	-	-	-
55421	C17orf85	83.5142	80.2122	76.0829	76.658	0.960488	0.911044	0.95569	1.00756	-	-	-
284184	C17orf89	1077.89	1035.42	1177.9	1089.29	0.960493	1.09282	1.05203	0.924641	-	-	-
339229	C17orf90	113.614	104.808	101.755	104.724	0.922477	0.895613	0.9992	1.02917	+	-	-
100170841	C17orf96	4.69687	4.69687	5.24648	4.70582	1	1.11703	1.0019	0.896934	-	-	+	-1554	-1858
400566	C17orf97	4.77549	4.7407	4.7407	4.7407	0.992713	0.992713	1	1	-	-	-
388381	C17orf98	4.66734	4.66734	4.66734	4.66734	1	1	1	1	-	-	-
100141515	C17orf99	4.66734	4.66734	4.66734	4.66734	1	1	1	1	-	-	-
753	C18orf1	21.0245	20.0072	18.7205	19.8363	0.951619	0.890397	0.991457	1.05963	+	+	-
84322	C18orf12	4.66734	4.66734	4.77285	4.66734	1	1.0226	1	0.977897	-	-	-
83608	C18orf21	207.67	184.337	143.355	175.341	0.887657	0.690316	0.951198	1.22312	-	-	-
147339	C18orf25	32.2181	31.9845	42.9593	43.3155	0.992735	1.33336	1.35427	1.0083	-	-	+	-4291	-4350
374864	C18orf34	4.66734	4.66734	4.66734	4.66734	1	1	1	1	-	-	-
642597	C18orf42	4.66734	4.66734	4.66734	4.66734	1	1	1	1	-	-	-
162681	C18orf54	23.0086	22.3337	22.8766	22.4373	0.970638	0.99424	1.00464	0.980789	+	+	-
494514	C18orf56	33.2735	31.7999	28.9171	28.8087	0.955728	0.869074	0.905936	0.996265	+	-	-
284274	C18orf62	4.66734	4.67268	4.66734	4.66733	1.00115	1	0.998855	1	+	+	-
29919	C18orf8	89.5052	95.8462	103.846	95.0194	1.07083	1.16023	0.991373	0.914982	+	-	-
56005	C19orf10	447.812	473.526	628.884	607.634	1.05741	1.40431	1.28321	0.966222	-	-	+		-1302
83636	C19orf12	212.034	210.358	196.407	200.653	0.992079	0.926284	0.953869	1.02162	-	-	-
147685	C19orf18	5.38781	5.09418	5.38781	5.59844	0.945487	1	1.09899	1.03908	-	-	-
126353	C19orf21	143.087	122.705	141.587	131.921	0.857567	0.989522	1.07511	0.931741	+	-	+	443	401
55009	C19orf24	17.3132	15.6485	17.5524	16.2189	0.903852	1.01382	1.03645	0.924025	-	-	-
148223	C19orf25	50.2761	46.1417	45.9025	47.6115	0.91778	0.913004	1.03185	1.03725	-	-	-
255057	C19orf26	4.66734	4.66734	4.66734	4.66734	1	1	1	1	-	-	-
58509	C19orf29	24.124	24.2431	33.1894	29.8517	1.00489	1.37577	1.23135	0.899404	-	-	-
64073	C19orf33	1424.76	1309.68	1643.44	1534.2	0.919326	1.15373	1.17143	0.933435	-	-	-
91442	C19orf40	28.9773	30.7614	31.3393	35.4813	1.06158	1.08147	1.15343	1.13222	-	-	-
79086	C19orf42	358.94	352.517	375.118	366.659	0.982074	1.04504	1.04012	0.977447	+	-	-
79002	C19orf43	754.617	805.868	876.342	820.682	1.06792	1.16128	1.01838	0.936509	+	-	-
84167	C19orf44	5.81891	5.40352	5.40352	5.45287	0.928616	0.928616	1.00913	1.00913	-	-	-
374877	C19orf45	4.66734	4.66734	4.66734	4.66734	1	1	1	1	+	-	-
163183	C19orf46	4.66734	4.66734	4.72168	4.66734	1	1.01164	1	0.988491	-	-	+	1462	1395
126526	C19orf47	5.18934	5.17425	5.17909	5.1657	0.997103	0.998019	0.998347	0.997431	-	-	-
84798	C19orf48	400.678	399.195	268.979	290.177	0.996304	0.671295	0.726905	1.07884	-	-	-
352909	C19orf51	5.47573	5.55351	5.56314	5.74028	1.01416	1.01594	1.03363	1.03181	-	-	-
90580	C19orf52	33.5049	29.4429	16.0311	19.327	0.878756	0.478479	0.656421	1.20556	-	-	-
28974	C19orf53	809.114	818.592	938.459	896.097	1.01171	1.15986	1.09468	0.954858	-	+	-
284325	C19orf54	110.278	109.096	105.698	103.794	0.989255	0.958465	0.951402	0.981965	-	-	-
148137	C19orf55	4.92441	4.72741	4.66734	4.66735	0.959975	0.947778	0.987295	1	-	-	-
79173	C19orf57	4.66734	4.66734	4.66734	4.66734	1	1	1	1	+	-	-
199675	C19orf59	4.6972	4.66734	4.66734	4.7118	0.993624	0.993624	1.00953	1.00953	+	-	-
91304	C19orf6	6.89046	6.88855	6.92325	6.88658	0.999735	1.00474	0.999714	0.994731	-	-	+	-412	-591
55049	C19orf60	134.49	135.383	165.771	154.561	1.00662	1.2326	1.14166	0.932354	-	-	-
284361	C19orf63	182.607	194.449	233.69	220.226	1.06485	1.27975	1.13256	0.942383	+	-	-
55337	C19orf66	5.47364	5.47212	5.46606	5.46089	0.999702	0.998605	0.997948	0.999045	-	-	-
100170765	C19orf69	4.68711	4.66734	4.66734	4.66734	0.995775	0.995775	1	1	-	-	-
125988	C19orf70	498.172	459.239	498.241	526.662	0.921816	1.00011	1.14682	1.05703	-	-	-
55150	C19orf73	4.6998	4.6998	4.6998	4.6998	1	1	1	1	+	-	-
284369	C19orf75	4.66734	4.66734	4.66734	4.66734	1	1	1	1	-	+	-
199800	C19orf76	10.1499	10.8115	13.9515	13.3564	1.0652	1.37458	1.23538	0.957333	-	-	-
284422	C19orf77	4.66734	4.66734	4.93808	4.71516	1	1.058	1.01025	0.954861	-	-	-
100131801	C19orf79	418.142	327.488	323.125	311.034	0.783218	0.772779	0.949756	0.962586	-	-	-
55908	C19orf80	4.66734	4.66734	4.66734	4.66734	1	1	1	1	-	-	-
342918	C19orf81	5.81246	5.10514	5.05479	4.87218	0.878282	0.869637	0.954367	0.963854	-	-	-
10438	C1D	462.305	407.837	410.859	338.59	0.88217	0.888687	0.830208	0.824119	+	-	-
56913	C1GALT1	167.934	171.98	124.837	125.816	1.02408	0.743361	0.731569	1.00783	+	-	+		235
29071	C1GALT1C1	391.522	407.357	319.661	328.211	1.04048	0.816494	0.805709	1.02674	-	-	+		-159
200159	C1orf100	4.66734	4.66734	4.66734	4.66734	1	1	1	1	-	-	-
257044	C1orf101	4.66734	4.66734	4.67106	4.66734	1	1.00082	1	0.999182	-	-	-
92346	C1orf105	4.66734	4.66734	4.66734	4.66734	1	1	1	1	-	-	-
54955	C1orf109	391.739	376.459	258.264	271.149	0.960983	0.659283	0.72026	1.04986	+	-	-
339512	C1orf110	4.66734	4.66734	4.66734	4.66734	1	1	1	1	+	-	-
284680	C1orf111	4.66734	4.66734	4.66734	4.66734	1	1	1	1	-	-	-
55732	C1orf112	128.716	125.348	122.128	141.692	0.973833	0.948828	1.13039	1.16018	-	+	-
57821	C1orf114	38.2503	39.8705	37.6128	35.9316	1.04235	0.983326	0.901207	0.955302	-	+	-
79762	C1orf115	4.66734	4.66734	4.69589	4.66734	1	1.00611	1	0.993923	-	-	-
79098	C1orf116	4.66734	4.66734	4.66734	4.66734	1	1	1	1	-	-	-
127687	C1orf122	483.275	480.852	554.368	523.691	0.994976	1.1471	1.08909	0.944659	+	-	-
54987	C1orf123	244.96	238.228	257.933	250.243	0.972522	1.05299	1.05044	0.970165	+	-	-
83932	C1orf124	58.1255	65.4967	34.636	40.0126	1.1268	0.59586	0.61091	1.15526	-	-	-
200197	C1orf126	4.66734	4.66734	4.66734	4.66734	1	1	1	1	-	-	-
148345	C1orf127	4.66799	4.66799	4.67738	4.66799	1	1.00203	1	0.997973	-	-	-
80133	C1orf129	4.66734	4.66734	4.66734	4.66753	1	1	1.00004	1.00004	-	+	-
128061	C1orf131	391.712	383.93	316.541	315.511	0.980169	0.808108	0.821792	0.996767	-	-	-
574036	C1orf133	903.575	881.245	912.575	941.989	0.975275	1.00993	1.06893	1.03224	-	-	-
79000	C1orf135	40.1019	26.1556	19.4365	21.2049	0.652245	0.484685	0.810721	1.09099	-	-	-
26099	C1orf144	290.27	290.874	291.146	296.071	1.00207	1.003	1.01787	1.01692	+	-	-
148823	C1orf150	4.66734	4.66734	4.66734	4.66734	1	1	1	1	+	-	-
93190	C1orf158	4.66734	4.66734	4.66734	4.66734	1	1	1	1	-	-	-
54991	C1orf159	7.14632	6.83765	7.05477	7.72162	0.956837	0.98719	1.12928	1.09456	+	-	-
128346	C1orf162	7.93758	8.06738	10.1506	10.9053	1.01636	1.2788	1.35178	1.07436	-	-	-
199920	C1orf168	4.66734	4.66734	4.66734	4.66734	1	1	1	1	-	-	-
84808	C1orf170	4.66734	4.66734	4.66734	4.66734	1	1	1	1	-	-	-
126695	C1orf172	4.66734	4.66734	4.66734	4.66734	1	1	1	1	-	-	+	-6715	-6617
127254	C1orf173	4.66734	4.66734	4.66734	4.66734	1	1	1	1	+	-	-
339448	C1orf174	215.404	222.098	208.615	220.893	1.03108	0.96848	0.994578	1.05886	-	-	-
163747	C1orf177	4.66734	4.66734	4.66734	4.66734	1	1	1	1	-	-	-
439927	C1orf180	4.66734	4.66734	4.66734	4.66734	1	1	1	1	-	-	-
128229	C1orf182	5.62947	5.54159	5.44771	5.73782	0.984402	0.967713	1.03541	1.05327	-	-	-
440712	C1orf186	4.76409	4.76789	4.76409	4.76408	1.0008	1	0.999202	1	-	-	-
374946	C1orf187	4.66734	4.66734	4.66734	4.66734	1	1	1	1	-	-	-
257177	C1orf192	4.66734	4.66734	4.66734	4.66734	1	1	1	1	+	-	-
127003	C1orf194	4.66734	4.66734	4.70861	4.66734	1	1.00886	1	0.991214	-	-	-
84886	C1orf198	538.014	501.602	457	441.947	0.932332	0.849417	0.881072	0.967076	-	-	-
644997	C1orf200	4.66734	4.66734	4.66734	4.71781	1	1	1.01081	1.01081	-	-	-
90529	C1orf201	6.69856	6.74936	8.50022	7.05619	1.00758	1.26894	1.04546	0.830133	-	-	+	1838	1854
284677	C1orf204	4.66734	4.66734	4.66734	4.66734	1	1	1	1	-	-	-
81563	C1orf21	7.50525	7.50525	7.63247	7.50525	1	1.01695	1	0.983337	+	-	-
149466	C1orf210	4.66734	4.66734	4.66734	4.66734	1	1	1	1	-	-	+	-5447
113444	C1orf212	150.937	146.256	130.134	135.008	0.968984	0.862183	0.923097	1.03744	-	-	-
148898	C1orf213	4.89022	4.82808	4.89022	4.89021	0.987296	1	1.01287	1	-	-	+	-73	108
127703	C1orf216	158.21	156.444	168.821	163.651	0.988805	1.06708	1.04607	0.969341	-	-	-
400798	C1orf220	4.66734	4.66734	4.66734	4.66734	1	1	1	1	-	-	-
339457	C1orf222	4.66734	4.66977	4.66734	4.66727	1.00054	1	0.999465	1	-	-	-
400793	C1orf226	4.68224	4.68614	5.42115	4.86799	1.00085	1.15787	1.03881	0.897927	-	-	-
149643	C1orf227	4.66734	4.66734	4.66734	4.66734	1	1	1	1	-	+	-
339541	C1orf228	4.66734	4.66734	4.66734	4.66734	1	1	1	1	-	-	-
643988	C1orf233	6.04692	6.49937	6.99367	6.85728	1.07486	1.15655	1.05507	0.980541	-	-	-
54953	C1orf27	163.042	163.597	170.101	174.573	1.0034	1.04328	1.06709	1.0263	+	-	-
388753	C1orf31	862.9	817.231	889.006	878.446	0.947071	1.03026	1.07491	0.98811	-	-	-
79169	C1orf35	89.2667	79.8876	79.6526	85.4104	0.894919	0.892298	1.06913	1.07227	-	-	-
9473	C1orf38	4.66734	4.66734	4.66734	4.66734	1	1	1	1	-	-	-
25912	C1orf43	1708.48	1794.04	1820.98	1823.93	1.04998	1.06528	1.01666	1.00206	-	-	-
84066	C1orf49	4.66734	4.66734	4.68419	4.66734	1	1.00361	1	0.996404	+	-	-
79078	C1orf50	113.104	107.017	101.346	104.789	0.946185	0.896054	0.979176	1.03396	-	-	-
148523	C1orf51	4.66734	4.69069	4.66734	4.66724	1.00502	1	0.995001	1	-	-	-
148423	C1orf52	69.6813	70.5146	134.615	108.14	1.01199	1.9319	1.53358	0.803337	+	-	-
388722	C1orf53	81.5436	73.5855	85.3784	77.8617	0.902431	1.04702	1.05811	0.911988	+	-	-
79630	C1orf54	7.33578	6.89237	7.03817	7.31386	0.939564	0.959443	1.06115	1.03917	-	-	-
163859	C1orf55	81.2587	83.8216	73.7234	68.7188	1.03154	0.907293	0.819822	0.932092	-	-	-
54964	C1orf56	16.2087	15.8038	17.2982	16.8955	0.975031	1.06725	1.06908	0.976699	-	-	-
10485	C1orf61	5.09136	5.05899	16.616	13.4099	0.993643	3.26356	2.65071	0.807052	-	-	-
57035	C1orf63	350.811	443.457	1181.99	1173.96	1.26408	3.36885	2.6473	0.993337	-	-	-
149563	C1orf64	5.33319	5.33319	5.33319	5.80997	1	1	1.0894	1.0894	-	+	-
164127	C1orf65	5.94881	5.94881	5.94881	9.19821	1	1	1.54623	1.54623	+	-	+		358
100129271	C1orf68	4.74925	4.67025	4.68046	4.67025	0.983351	0.985487	1	0.997833	-	-	-
148304	C1orf74	19.2722	15.2311	8.94418	9.31404	0.790321	0.464102	0.611514	1.04135	-	-	-
112770	C1orf85	7.14062	6.3687	8.00999	8.24996	0.891901	1.12176	1.29539	1.02996	-	-	-
199990	C1orf86	33.2043	33.2043	34.2089	33.3597	1	1.03029	1.00468	0.975146	+	-	-
127795	C1orf87	4.66734	4.66734	4.66734	4.66734	1	1	1	1	-	-	-
128344	C1orf88	5.30554	5.29195	5.30554	5.30557	0.997433	1	1.00257	1	+	-	-
51430	C1orf9	689.592	645.848	697.645	673.817	0.936563	1.01169	1.04331	0.965833	+	+	+	-527	-398
84970	C1orf94	4.66766	5.05391	4.66815	4.66755	1.08278	1.00011	0.923553	0.999892	+	-	-
375057	C1orf95	4.66734	4.66734	4.66734	4.66734	1	1	1	1	+	-	-
126731	C1orf96	45.1233	45.6107	52.5275	46.1864	1.01077	1.16406	1.01262	0.879273	-	-	-
554279	C1orf98	5.91919	5.92371	7.65499	7.32313	1.00075	1.29321	1.23624	0.956667	-	-	+	-1012
712	C1QA	4.66734	4.66734	4.66734	4.66734	1	1	1	1	-	-	-
713	C1QB	4.66734	4.66734	4.66734	4.66734	1	1	1	1	-	-	-
708	C1QBP	4358.15	4449.72	4425.12	4198.99	1.02072	1.01496	0.943652	0.949011	-	-	-
714	C1QC	4.66734	4.66734	4.66734	4.66734	1	1	1	1	-	-	-
10882	C1QL1	119.35	137.216	159.096	157.956	1.1497	1.333	1.15115	0.992858	-	-	-
114897	C1QTNF1	4.66734	4.73151	4.66734	4.66726	1.01377	1	0.986421	1	+	-	-
114898	C1QTNF2	145.8	154.295	126.185	132.533	1.05822	0.865471	0.85896	1.05026	-	-	-
114899	C1QTNF3	14.7874	14.4575	14.7874	14.8261	0.977716	1	1.02549	1.00264	-	-	-
114900	C1QTNF4	4.66734	4.66734	4.66734	4.66734	1	1	1	1	-	+	-
114904	C1QTNF6	4.66734	4.66734	4.66734	4.66734	1	1	1	1	+	-	-
114905	C1QTNF7	4.66734	4.66734	4.66734	4.66734	1	1	1	1	+	-	-
338872	C1QTNF9	4.66734	4.66734	4.66734	4.6743	1	1	1.00149	1.00149	-	-	-
715	C1R	22.2981	30.9679	33.6959	29.6048	1.38876	1.51113	0.955984	0.878565	-	-	-
51279	C1RL	54.2876	51.5285	49.7043	51.1054	0.949153	0.915589	0.991789	1.02815	-	-	-
716	C1S	4.71906	4.71906	4.756	4.88837	1	1.00784	1.03588	1.02782	-	-	-
717	C2	4.66734	4.66734	4.66734	4.66734	1	1	1	1	-	-	-
54994	C20orf11	722.323	713.293	645.848	653.182	0.987545	0.894171	0.915729	1.01135	+	-	-
51526	C20orf111	483.241	518.554	669.876	694.288	1.07309	1.38618	1.33889	1.03648	-	-	-
140688	C20orf112	79.4789	55.868	55.1867	56.9465	0.702921	0.694352	1.0193	1.03188	-	-	+	-489
140711	C20orf118	4.66734	4.66734	4.66734	4.66734	1	1	1	1	-	-	-
140699	C20orf132	4.66734	4.66734	4.66734	4.66734	1	1	1	1	-	-	-
128653	C20orf141	4.70029	4.66831	4.67122	4.66831	0.993175	0.993811	1	0.99936	-	-	-
128864	C20orf144	4.66734	4.66734	4.66734	4.66734	1	1	1	1	-	-	-
[truncated: 16,906 more rows]

## Sheet: Table_S2
Table S2. Genes, in which expression is modulated upon TNFa treatment
Gene Symbol	kB motif	modulation by TNF	TNF/Ctr signal ratio	HSE motif	HSF1 binding	modulation by HS alone	HS/Ctr signal ratio	effects of HS on TNF modulation	HS_TNF/TNF signal ratio	combined effect of TNF and HS		EntrezGene ID	GO Terms #	GO Term IDs
ABL2	-	▲	1.31834	-	-	▼	0.779327	▼	0.592696	O		27	27	GO:0007165, GO:0007155, GO:0006464, GO:0005829, GO:0005524, GO:0005515, GO:0004715, GO:0004713, GO:0004672, GO:0003785, GO:0000287, GO:2000249, GO:2000145, GO:0071300, GO:0051353, GO:0051017, GO:0051015, GO:0030155, GO:0030145, GO:0030100, GO:0018108, GO:0015629, GO:0010976, GO:0010863, GO:0010506, GO:0007411, GO:0007204
ADAMTS6	+	▲	1.3711	-	-	▼	0.439806	▼	0.299751	O		11174	5	GO:0008270, GO:0008237, GO:0006508, GO:0005578, GO:0004222
ADM	-	▲	1.49594	+	+	▲	2.32379	▲	1.96366	A		133	48	GO:0005576, GO:0005515, GO:0005179, GO:0005102, GO:0002031, GO:0002026, GO:0001843, GO:0001666, GO:0001570, GO:2001214, GO:0097084, GO:0060712, GO:0060670, GO:0051384, GO:0048589, GO:0046879, GO:0045909, GO:0045906, GO:0045766, GO:0043116, GO:0043065, GO:0042594, GO:0042475, GO:0032868, GO:0032496, GO:0031700, GO:0031623, GO:0031102, GO:0031100, GO:0030819, GO:0019933, GO:0010460, GO:0009611, GO:…
ARAP2	+	▼	0.704431	-	-	▼	0.671531	▼	0.742707	R		116984	8	GO:0051056, GO:0043547, GO:0032312, GO:0008270, GO:0008060, GO:0007264, GO:0005829, GO:0005547
ARID5A	-	▲	1.56389	-	-	▼	0.730551	▼	0.47791	O		10865	12	GO:0045944, GO:0045892, GO:0035066, GO:0008134, GO:0006351, GO:0005730, GO:0005667, GO:0005634, GO:0005515, GO:0003682, GO:0003677, GO:0002062
ARL14	+	▲	2.8993	-	-	▼	0.429653	▼	0.108773	O		80117	4	GO:0016023, GO:0007264, GO:0005525, GO:0005515
ATF3	+	▲	2.1929	-	+	▲	2.19178		0.999486	▬		467	20	GO:0045944, GO:0044267, GO:0042802, GO:0035914, GO:0030968, GO:0008284, GO:0006987, GO:0006351, GO:0006094, GO:0005730, GO:0005654, GO:0005634, GO:0005515, GO:0003714, GO:0003700, GO:0001228, GO:0001078, GO:0000978, GO:0000977, GO:0000122
AZIN1	+	▲	1.21635	-	+		1.14226		0.932609	▬		51582	13	GO:1902269, GO:0044281, GO:0043086, GO:0043085, GO:0042978, GO:0042177, GO:0034641, GO:0006596, GO:0006521, GO:0005829, GO:0005634, GO:0004857, GO:0003824
BAMBI	-	▲	2.16189	+	-	▲	3.02663	▲	1.35881	A		25805	15	GO:0090263, GO:0045893, GO:0035413, GO:0032092, GO:0030512, GO:0016477, GO:0016021, GO:0010718, GO:0008360, GO:0008284, GO:0007179, GO:0005886, GO:0005737, GO:0005114, GO:0005109
BCL11A	-	▼	0.666079	-	-	▼	0.709098		1.07333	▬		53335	24	GO:2000171, GO:0050773, GO:0048672, GO:0048671, GO:0046982, GO:0046872, GO:0045944, GO:0042803, GO:0032463, GO:0030517, GO:0030217, GO:0030183, GO:0016925, GO:0016604, GO:0010977, GO:0010976, GO:0006351, GO:0005737, GO:0005730, GO:0005634, GO:0003714, GO:0001078, GO:0000978, GO:0000122
BCL2A1	+	▲	3.23897	-	-		0.525376	▼	0.13195	O		597	9	GO:2001243, GO:0097192, GO:0051400, GO:0046982, GO:0043066, GO:0042803, GO:0008630, GO:0005741, GO:0005515
BCL6	-	▲	1.74297	-	-		0.85267	▼	0.509289	O		604	40	GO:0050727, GO:0048821, GO:0048294, GO:0046872, GO:0045892, GO:0045629, GO:0043565, GO:0043380, GO:0043065, GO:0042092, GO:0035024, GO:0032764, GO:0032319, GO:0031490, GO:0030890, GO:0030308, GO:0030183, GO:0030036, GO:0008285, GO:0007283, GO:0007266, GO:0006974, GO:0006954, GO:0006351, GO:0005657, GO:0005634, GO:0005515, GO:0003700, GO:0003682, GO:0002903, GO:0002634, GO:0002467, GO:0001953, GO:…
BDKRB1	+	▲	2.38864	-	+		0.921807		0.630517	▬		623	19	GO:0007204, GO:0006954, GO:0005887, GO:0005886, GO:0005783, GO:0005515, GO:0004947, GO:0002687, GO:0001933, GO:0051281, GO:0045776, GO:0043005, GO:0042277, GO:0032496, GO:0030308, GO:0019233, GO:0016477, GO:0009612, GO:0007205
BDNF	+	▼	0.640371	+	-	▼	0.356066	▼	0.557975	R		627	58	GO:1990090, GO:1902065, GO:0097484, GO:0072347, GO:0071874, GO:0071356, GO:0061193, GO:0060079, GO:0055093, GO:0051965, GO:0051602, GO:0048839, GO:0048675, GO:0048471, GO:0048172, GO:0048170, GO:0046668, GO:0045843, GO:0045666, GO:0043524, GO:0043204, GO:0043195, GO:0042490, GO:0035864, GO:0033189, GO:0033138, GO:0032229, GO:0032094, GO:0030516, GO:0030425, GO:0030061, GO:0021675, GO:0016358, GO:…
BHLHE40	-	▲	1.69622	-	-	▼	0.636289	▼	0.356931	O		8553	24	GO:0070888, GO:0046982, GO:0045892, GO:0043433, GO:0043426, GO:0043425, GO:0043153, GO:0042803, GO:0032922, GO:0019904, GO:0006366, GO:0006355, GO:0005794, GO:0005730, GO:0005634, GO:0005515, GO:0003714, GO:0003705, GO:0003700, GO:0001191, GO:0001102, GO:0001078, GO:0000981, GO:0000122
BIRC2	+	▲	1.33425	-	-	▼	0.787292	▼	0.628164	O		329	40	GO:0006921, GO:0006915, GO:0006355, GO:0006351, GO:0005829, GO:0005634, GO:0005515, GO:0004842, GO:0003713, GO:0002756, GO:0002224, GO:0000209, GO:2000116, GO:1902527, GO:1902524, GO:1902523, GO:0070424, GO:0060544, GO:0051726, GO:0050727, GO:0047485, GO:0045595, GO:0045088, GO:0045087, GO:0043161, GO:0043123, GO:0043066, GO:0042981, GO:0042127, GO:0039535, GO:0038061, GO:0035666, GO:0035631, GO:…
BIRC3	+	▲	7.26814	-	-	▼	0.217463	▼	0.0617107	O		330	37	GO:2000378, GO:2000116, GO:0070424, GO:0070266, GO:0060546, GO:0060544, GO:0051291, GO:0050727, GO:0045121, GO:0045088, GO:0045087, GO:0043234, GO:0043123, GO:0043066, GO:0042981, GO:0042326, GO:0039535, GO:0038061, GO:0035666, GO:0034142, GO:0034138, GO:0034121, GO:0031398, GO:0016874, GO:0016567, GO:0008270, GO:0007283, GO:0007166, GO:0006915, GO:0005829, GO:0005737, GO:0005730, GO:0005634, GO:…
BMP2	-	▲	2.7535	+	+	▲	2.49835		0.860585	▬		650	97	GO:0030509, GO:0030501, GO:0030335, GO:0030282, GO:0030198, GO:0030177, GO:0021978, GO:0021537, GO:0019211, GO:0010922, GO:0010894, GO:0010862, GO:0010718, GO:0010628, GO:0009986, GO:0009887, GO:0009790, GO:0008285, GO:0008083, GO:0007507, GO:0007267, GO:0007219, GO:0006954, GO:0006468, GO:0006355, GO:0006029, GO:0005615, GO:0005576, GO:0005515, GO:0005125, GO:0005102, GO:0004745, GO:0003308, GO:…
BTG1	-	▲	1.43394	-	-		1.05419	▼	0.732262	O		694	18	GO:2000271, GO:0045766, GO:0045663, GO:0045603, GO:0043434, GO:0030308, GO:0019900, GO:0019899, GO:0016477, GO:0008285, GO:0007283, GO:0006979, GO:0006479, GO:0006355, GO:0005737, GO:0005634, GO:0005515, GO:0003712
BTG2	+	▲	1.67298	-	+		0.740662	▼	0.456431	O		7832	23	GO:2000178, GO:0070062, GO:0060213, GO:0051602, GO:0045944, GO:0043524, GO:0043434, GO:0035914, GO:0031175, GO:0021954, GO:0021542, GO:0017148, GO:0014070, GO:0009952, GO:0009612, GO:0008306, GO:0008285, GO:0006974, GO:0006479, GO:0006351, GO:0006281, GO:0005515, GO:0001077
C10orf47	-	▼	0.781676	-	-	▼	0.782165		0.933769	▬		254427	0	-
C11orf96	-	▲	1.59452	-	+	▲	1.69743		1.09713	▬		387763	0	-
C14orf43	+	▲	1.56897	-	-	▼	0.619363	▼	0.438413	O		91748	6	GO:0006355, GO:0006351, GO:0005730, GO:0005634, GO:0003682, GO:0003677
C1orf63	-	▲	1.26408	-	-	▲	3.36885	▲	2.6473	A		57035	0	-
C20orf112	-	▼	0.702921	-	+	▼	0.694352		1.0193	▬		140688	3	GO:0005737, GO:0005730, GO:0005634
C3orf52	+	▲	1.70393	-	-		0.948867	▼	0.523214	O		79669	2	GO:0016021, GO:0005789
CCL2	+	▲	8.26069	+	+	▼	0.222497	▼	0.0322095	O		6347	99	GO:0033552, GO:0032967, GO:0032869, GO:0032760, GO:0032570, GO:0031727, GO:0031663, GO:0031100, GO:0030968, GO:0030593, GO:0030425, GO:0030139, GO:0022409, GO:0019725, GO:0019221, GO:0019079, GO:0016525, GO:0014823, GO:0010759, GO:0010574, GO:0010332, GO:0009887, GO:0009617, GO:0009612, GO:0009611, GO:0009408, GO:0008360, GO:0008201, GO:0008009, GO:0007568, GO:0007259, GO:0007187, GO:0007186, GO:…
CCL20	+	▲	10.2401	-	+	▼	0.0385505	▼	0.0131735	O		6364	17	GO:2000406, GO:0071223, GO:0071222, GO:0060326, GO:0051770, GO:0050726, GO:0042742, GO:0042060, GO:0008009, GO:0007267, GO:0007165, GO:0006955, GO:0006954, GO:0006935, GO:0005615, GO:0005576, GO:0005515
CCNJL	-	▼	0.727433	+	-	▼	0.726707		1.08448	▬		79616	1	GO:0005634
CCNL1	+	▲	1.56873	-	-	▲	1.40788		0.87453	▬		57018	7	GO:0019901, GO:0016607, GO:0006396, GO:0006355, GO:0006351, GO:0005634, GO:0000079
CCNL2	-	▲	1.23816	-	-		0.7977	▼	0.612239	O		81669	7	GO:0019901, GO:0016607, GO:0006396, GO:0006355, GO:0006351, GO:0005634, GO:0000079
CCRN4L	-	▲	1.9465	+	+		0.795295	▼	0.397376	O		25819	24	GO:0090503, GO:0048471, GO:0048255, GO:0046872, GO:0045995, GO:0045668, GO:0045600, GO:0042752, GO:0033962, GO:0032922, GO:0032496, GO:0010629, GO:0009991, GO:0006397, GO:0006366, GO:0006355, GO:0005737, GO:0005654, GO:0005634, GO:0004535, GO:0003729, GO:0003700, GO:0000932, GO:0000290
CD83	+	▲	4.72798	+	+		1.18347	▼	0.351008	O		9308	11	GO:0043372, GO:0032743, GO:0032733, GO:0032713, GO:0014070, GO:0009897, GO:0007165, GO:0006959, GO:0006952, GO:0005887, GO:0005886
CEP135	+	▲	1.25895	-	-		0.808598	▼	0.689473	O		9662	9	GO:0010457, GO:0008022, GO:0007099, GO:0005829, GO:0005814, GO:0005813, GO:0005515, GO:0000278, GO:0000086
CLDN1	-	▲	1.54926	-	-	▼	0.604978	▼	0.412015	O		9076	13	GO:0061436, GO:0045216, GO:0042802, GO:0016338, GO:0016328, GO:0016324, GO:0016032, GO:0016021, GO:0007155, GO:0005923, GO:0005887, GO:0005515, GO:0005198
CLK1	-	▲	1.44536	-	+	▲	5.21405	▲	3.75633	A		1195	12	GO:0046777, GO:0043484, GO:0018108, GO:0018107, GO:0018105, GO:0008283, GO:0005737, GO:0005634, GO:0005524, GO:0004715, GO:0004712, GO:0004674
CSRNP1	-	▲	1.50028	-	+	▲	1.83024		1.08041	▬		64651	13	GO:0060325, GO:0060021, GO:0048705, GO:0048008, GO:0045944, GO:0043565, GO:0009791, GO:0006915, GO:0006351, GO:0005634, GO:0003700, GO:0003674, GO:0001228
CX3CL1	-	▼	0.690743	-	-	▼	0.492258	▼	0.720718	R		6376	24	GO:2001240, GO:0060055, GO:0051041, GO:0050902, GO:0050729, GO:0048247, GO:0048246, GO:0045766, GO:0032914, GO:0030595, GO:0030593, GO:0019221, GO:0016021, GO:0009986, GO:0008009, GO:0007155, GO:0006955, GO:0006952, GO:0006935, GO:0005886, GO:0005615, GO:0005576, GO:0005515, GO:0005102
CXCL3	-	▲	7.79709	+	-		1.00774	▼	0.14538	O		2921	6	GO:0030593, GO:0008009, GO:0006955, GO:0006954, GO:0005615, GO:0005576
CYP27B1	+	▲	2.00368	-	-		1.10611	▼	0.50031	O		1594	30	GO:0070564, GO:0070314, GO:0055114, GO:0055074, GO:0046697, GO:0045618, GO:0044281, GO:0043627, GO:0042369, GO:0042359, GO:0036378, GO:0034341, GO:0033280, GO:0032496, GO:0030500, GO:0030308, GO:0030282, GO:0020037, GO:0010980, GO:0010956, GO:0008285, GO:0008202, GO:0006816, GO:0006805, GO:0006766, GO:0005741, GO:0005739, GO:0005737, GO:0005506, GO:0004498
CYR61	+	▲	1.30064	-	+	▼	0.436079	▼	0.340363	O		3491	36	GO:2000304, GO:0072593, GO:0070372, GO:0061036, GO:0060716, GO:0060710, GO:0060591, GO:0060413, GO:0050840, GO:0045944, GO:0045860, GO:0045669, GO:0044319, GO:0043280, GO:0043066, GO:0033690, GO:0031012, GO:0030513, GO:0030335, GO:0030198, GO:0010811, GO:0010518, GO:0009653, GO:0008283, GO:0008201, GO:0006935, GO:0005576, GO:0005520, GO:0005178, GO:0003281, GO:0003278, GO:0003181, GO:0002041, GO:…
DOK5	-	▼	0.786264	-	-		1.00882		1.22009	▬		55816	5	GO:0007399, GO:0007169, GO:0005158, GO:0005057, GO:0000165
DUSP10	-	▲	1.57922	-	+	▲	2.38285	▲	1.65507	A		11221	22	GO:0060266, GO:0048715, GO:0048709, GO:0046329, GO:0043508, GO:0035335, GO:0033549, GO:0032496, GO:0017017, GO:0016791, GO:0008138, GO:0007254, GO:0006950, GO:0006470, GO:0005794, GO:0005737, GO:0005730, GO:0005634, GO:0004725, GO:0004721, GO:0002819, GO:0000188
DUSP2	+	▲	2.10109	-	+	▼	0.540661	▼	0.243319	O		1844	11	GO:0051019, GO:0035335, GO:0017017, GO:0008330, GO:0008138, GO:0006470, GO:0005634, GO:0005515, GO:0004725, GO:0001706, GO:0000188
EDN1	+	▲	1.79928	-	-	▼	0.314273	▼	0.170655	O		1906	105	GO:0015758, GO:0014826, GO:0014824, GO:0014823, GO:0014065, GO:0014032, GO:0010870, GO:0010613, GO:0010595, GO:0010460, GO:0010259, GO:0010193, GO:0009953, GO:0008284, GO:0007589, GO:0007585, GO:0007507, GO:0007267, GO:0007205, GO:0007204, GO:0007186, GO:0007166, GO:0006885, GO:0005737, GO:0005615, GO:0005576, GO:0005515, GO:0005179, GO:0005125, GO:0003100, GO:0001821, GO:0001701, GO:0001569, GO:…
EFNA1	-	▲	8.39924	-	-	▼	0.372645	▼	0.077898	O		1942	26	GO:0070062, GO:0061002, GO:0050770, GO:0050731, GO:0050730, GO:0048013, GO:0046875, GO:0046658, GO:0045765, GO:0043535, GO:0034446, GO:0033628, GO:0016477, GO:0014028, GO:0010719, GO:0007411, GO:0007267, GO:0005887, GO:0005515, GO:0005102, GO:0003199, GO:0003183, GO:0003180, GO:0001525, GO:0000187, GO:0000122
EGR1	+	▲	2.23255	-	+	▲	3.1464	▲	1.65818	A		1958	59	GO:0090090, GO:0072303, GO:0072110, GO:0071873, GO:0071506, GO:0071504, GO:0071480, GO:0071456, GO:0071455, GO:0071383, GO:0071372, GO:0071371, GO:0071363, GO:0071320, GO:0071317, GO:0071260, GO:0071236, GO:0070498, GO:0060337, GO:0060291, GO:0051602, GO:0048709, GO:0048169, GO:0046872, GO:0045944, GO:0045893, GO:0045471, GO:0043565, GO:0043525, GO:0043066, GO:0042220, GO:0035914, GO:0035690, GO:…
EGR2	+	▲	3.39316	-	+	▲	4.07241	▲	1.36296	A		1959	35	GO:0007420, GO:0006611, GO:0006366, GO:0005737, GO:0005634, GO:0005515, GO:0003700, GO:0003682, GO:0001102, GO:0071837, GO:0071371, GO:0071320, GO:0048168, GO:0046872, GO:0045944, GO:0045893, GO:0045444, GO:0044212, GO:0043066, GO:0042552, GO:0035914, GO:0035284, GO:0032868, GO:0031625, GO:0030278, GO:0021666, GO:0021660, GO:0021612, GO:0016925, GO:0016874, GO:0014037, GO:0008045, GO:0007622, GO:…
EGR4	+	▲	2.36891	-	+	▲	1.88415	▼	0.641238	O		1961	11	GO:0071371, GO:0071320, GO:0046872, GO:0043066, GO:0008284, GO:0006355, GO:0006351, GO:0005737, GO:0005634, GO:0003700, GO:0003677
EHD1	+	▲	1.29655	-	-		1.07286		0.825841	▬		10938	27	GO:2001137, GO:1990090, GO:1901741, GO:0070062, GO:0055038, GO:0051260, GO:0042632, GO:0034383, GO:0032456, GO:0031901, GO:0031175, GO:0031095, GO:0017137, GO:0016020, GO:0010886, GO:0010008, GO:0007596, GO:0006897, GO:0006886, GO:0006184, GO:0005886, GO:0005811, GO:0005525, GO:0005524, GO:0005515, GO:0005509, GO:0003924
ELF1	-	▼	0.757575	-	-	▼	0.692665		1.0055	▬		1997	13	GO:0050860, GO:0045944, GO:0045893, GO:0030154, GO:0006366, GO:0005730, GO:0005634, GO:0005515, GO:0003700, GO:0001817, GO:0001077, GO:0000981, GO:0000978
ELOVL7	-	▲	1.61223	+	-		1.16908		0.736884	▬		79993	12	GO:0044281, GO:0044255, GO:0042761, GO:0035338, GO:0034626, GO:0019432, GO:0019367, GO:0016740, GO:0016021, GO:0005789, GO:0005783, GO:0005515
EPB41L2	+	▲	1.24556	-	+	▲	1.24732		0.972722	▬		2037	10	GO:0070062, GO:0042731, GO:0030866, GO:0019898, GO:0008180, GO:0008091, GO:0005925, GO:0005886, GO:0005198, GO:0003779
ERF	-	▼	0.747669	+	+	▼	0.638992		0.844768	▬		2077	13	GO:0060710, GO:0060707, GO:0043565, GO:0030154, GO:0010668, GO:0007049, GO:0006366, GO:0005829, GO:0005654, GO:0005634, GO:0003714, GO:0000981, GO:0000122
ETS1	+	▲	1.43159	-	+	▼	0.753747	▼	0.51747	O		2113	40	GO:0045765, GO:0045648, GO:0045171, GO:0043565, GO:0042981, GO:0035035, GO:0034616, GO:0032355, GO:0030578, GO:0021983, GO:0021854, GO:0010715, GO:0010595, GO:0009612, GO:0008285, GO:0008284, GO:0008134, GO:0007565, GO:0006955, GO:0006366, GO:0005737, GO:0005730, GO:0005667, GO:0005654, GO:0005634, GO:0005515, GO:0003700, GO:0003677, GO:0001666, GO:0000981, GO:0070555, GO:0070301, GO:0060055, GO:…
ETS2	+	▲	1.84799	-	-		0.923422	▼	0.550892	O		2114	16	GO:0045944, GO:0045893, GO:0035259, GO:0030154, GO:0006366, GO:0006357, GO:0005654, GO:0005634, GO:0005515, GO:0003700, GO:0003677, GO:0001501, GO:0001078, GO:0000981, GO:0000978, GO:0000122
FADD	-	▼	0.792862	-	-	▼	0.420225	▼	0.618794	R		8772	58	GO:2001239, GO:2001238, GO:2000454, GO:1902043, GO:0097527, GO:0097342, GO:0097202, GO:0097192, GO:0097191, GO:0097190, GO:0097049, GO:0071260, GO:0070236, GO:0060546, GO:0060340, GO:0051607, GO:0051291, GO:0048538, GO:0048536, GO:0048535, GO:0045944, GO:0045862, GO:0045651, GO:0045121, GO:0045087, GO:0044297, GO:0043123, GO:0043065, GO:0043029, GO:0043005, GO:0042802, GO:0042104, GO:0036462, GO:…
FAM107B	-	▲	1.28224	-	+	▲	1.46014		1.06026	▬		83641	1	GO:0007605
FAM169A	-	▼	0.749853	-	-	▼	0.749253		0.925066	▬		26049	1	GO:0005637
FAM46B	-	▲	1.48987	-	-		1.23425		0.947495	▬		115572	0	-
FAM46C	+	▲	1.50662	-	-	▲	5.40143	▲	3.4033	A		54855	0	-
FAM53C	-	▲	1.25183	-	-		0.831682	▼	0.765436	O		51307	0	-
FAM65B	-	▼	0.767324	-	-		0.81523		1.11597	▬		9750	5	GO:0030175, GO:0030154, GO:0007517, GO:0005856, GO:0005739
FAT3	-	▲	1.59109	-	-	▼	0.438975	▼	0.317712	O		120114	5	GO:0016021, GO:0007275, GO:0007156, GO:0005886, GO:0005509
FBXL19	-	▼	0.765703	-	-	▼	0.718434		0.969957	▬		54620	4	GO:0043161, GO:0019005, GO:0008270, GO:0003677
FEM1C	+	▲	1.44762	-	-		0.943107	▼	0.515299	O		56929	2	GO:0016567, GO:0005737
FOS	-	▲	1.76803	+	+	▲	12.4927	▲	9.12955	A		2353	62	GO:0071277, GO:0070412, GO:0060395, GO:0051591, GO:0051412, GO:0051403, GO:0051090, GO:0045944, GO:0045893, GO:0045672, GO:0045087, GO:0044212, GO:0043005, GO:0042493, GO:0038124, GO:0038123, GO:0038095, GO:0035914, GO:0035902, GO:0035666, GO:0034614, GO:0034166, GO:0034162, GO:0034146, GO:0034142, GO:0034138, GO:0034134, GO:0034097, GO:0032870, GO:0032570, GO:0032496, GO:0031668, GO:0030431, GO:…
FOSB	+	▲	4.05005	-	+	▲	9.52905	▲	2.60569	A		2354	17	GO:0071277, GO:0051591, GO:0051412, GO:0043565, GO:0043278, GO:0042493, GO:0032870, GO:0032570, GO:0009612, GO:0008134, GO:0007565, GO:0006366, GO:0005634, GO:0003700, GO:0003690, GO:0003677, GO:0000122
FOSL1	+	▲	1.54547	-	-		0.804699	▼	0.515436	O		8061	31	GO:0060674, GO:0051591, GO:0051412, GO:0051091, GO:0045787, GO:0043065, GO:0043005, GO:0042734, GO:0042542, GO:0042493, GO:0034097, GO:0032570, GO:0031668, GO:0009629, GO:0009615, GO:0009612, GO:0008285, GO:0008284, GO:0007612, GO:0007565, GO:0007296, GO:0006968, GO:0006935, GO:0006366, GO:0006357, GO:0005829, GO:0005634, GO:0005515, GO:0003700, GO:0001701, GO:0000977
GABARAPL1	-	▲	1.47347	-	-	▲	1.50743		0.940577	▬		23710	13	GO:0050811, GO:0048487, GO:0044297, GO:0032839, GO:0032590, GO:0030659, GO:0006914, GO:0005874, GO:0005794, GO:0005783, GO:0005776, GO:0005622, GO:0005515
GADD45A	-	▲	1.28536	-	-		0.864333	▼	0.631934	O		1647	18	GO:2000379, GO:1900745, GO:0071479, GO:0071260, GO:0046330, GO:0043065, GO:0042770, GO:0007098, GO:0007050, GO:0006915, GO:0006469, GO:0006281, GO:0005737, GO:0005634, GO:0005515, GO:0001047, GO:0000185, GO:0000079
GADD45B	+	▲	1.52495	-	+	▲	1.3332		0.871783	▬		4616	14	GO:1900745, GO:0051726, GO:0046330, GO:0043065, GO:0030154, GO:0007275, GO:0006950, GO:0006915, GO:0006469, GO:0005737, GO:0005634, GO:0005515, GO:0000186, GO:0000185
GBP2	-	▲	1.34556	-	-		0.923297	▼	0.730813	O		2634	11	GO:0060337, GO:0060333, GO:0019221, GO:0006955, GO:0006184, GO:0005829, GO:0005634, GO:0005525, GO:0005515, GO:0003924, GO:0000139
GCH1	-	▲	2.02433	-	-	▲	1.5393		0.723436	▬		2643	38	GO:0051291, GO:0051260, GO:0051000, GO:0050999, GO:0050884, GO:0050662, GO:0048265, GO:0046654, GO:0046209, GO:0045776, GO:0044281, GO:0043234, GO:0042803, GO:0042559, GO:0042416, GO:0042311, GO:0035998, GO:0034612, GO:0034341, GO:0032496, GO:0031965, GO:0031410, GO:0030742, GO:0014916, GO:0008270, GO:0008217, GO:0008152, GO:0006809, GO:0006729, GO:0006184, GO:0005829, GO:0005737, GO:0005730, GO:…
GEM	+	▲	1.684	-	-	▲	2.46568	▲	1.36739	A		2669	19	GO:0072686, GO:0051310, GO:0051276, GO:0051233, GO:0030496, GO:0019003, GO:0009898, GO:0007264, GO:0007166, GO:0007165, GO:0007067, GO:0006955, GO:0006184, GO:0005634, GO:0005525, GO:0005516, GO:0005515, GO:0003924, GO:0000287
GJB3	+	▼	0.736083	-	-		0.835021		0.948503	▬		2707	11	GO:0055085, GO:0043588, GO:0016021, GO:0007605, GO:0007154, GO:0005922, GO:0005921, GO:0005737, GO:0005243, GO:0001890, GO:0001701
HES1	-	▲	2.38266	-	-		0.819149	▼	0.345103	O		3280	80	GO:0035910, GO:0035019, GO:0031018, GO:0030901, GO:0030513, GO:0030324, GO:0021984, GO:0021861, GO:0021575, GO:0021558, GO:0021557, GO:0021555, GO:0021537, GO:0016477, GO:0008284, GO:0008134, GO:0007399, GO:0007262, GO:0007224, GO:0007219, GO:0007155, GO:0006461, GO:0006366, GO:0005737, GO:0005730, GO:0005654, GO:0005634, GO:0005515, GO:0003700, GO:0003677, GO:0003281, GO:0003266, GO:0003151, GO:…
HIST1H1A	+	▼	0.738845	-	-	▼	0.715256		0.939215	▬		3024	7	GO:0031490, GO:0007283, GO:0006334, GO:0005719, GO:0005515, GO:0000790, GO:0000786
HIVEP2	-	▲	1.48916	-	+	▼	0.555635	▼	0.369898	O		3097	6	GO:0046872, GO:0006355, GO:0006351, GO:0005730, GO:0005634, GO:0003677
HMGCS1	+	▲	1.2988	-	-	▲	1.36695		0.958931	▬		3157	26	GO:0071397, GO:0071372, GO:0055094, GO:0046690, GO:0044281, GO:0044255, GO:0043177, GO:0042803, GO:0042493, GO:0033197, GO:0016853, GO:0014074, GO:0009645, GO:0008584, GO:0008299, GO:0008144, GO:0007420, GO:0006695, GO:0006629, GO:0005886, GO:0005829, GO:0005737, GO:0005730, GO:0005634, GO:0004421, GO:0001889
HMX2	-	▼	0.518111	-	-	▼	0.603213		1.23434	▬		3167	8	GO:0042472, GO:0030154, GO:0008284, GO:0007420, GO:0006355, GO:0006351, GO:0005634, GO:0043565
HOXC9	-	▼	0.791228	-	-		0.8726		1.12437	▬		3225	6	GO:0048704, GO:0043565, GO:0009952, GO:0006355, GO:0006351, GO:0005634
IER2	-	▲	1.50609	-	-		0.88551	▼	0.66856	O		9592	1	GO:0005737
IER3	-	▲	1.52543	-	-	▼	0.206706	▼	0.189441	O		8870	18	GO:2001020, GO:2000377, GO:1901029, GO:0050728, GO:0046822, GO:0045820, GO:0045732, GO:0043066, GO:0016021, GO:0009653, GO:0008630, GO:0007095, GO:0006915, GO:0006282, GO:0005634, GO:0005515, GO:0003085, GO:0001562
IFFO2	-	▼	0.749724	-	-	▼	0.420159	▼	0.530232	R		126917	2	GO:0005882, GO:0005198
IFNGR2	+	▲	1.31896	-	+	▼	0.755341	▼	0.662947	O		3460	9	GO:0060334, GO:0060333, GO:0019221, GO:0009615, GO:0007166, GO:0005887, GO:0005886, GO:0005783, GO:0004906
IL1A	-	▲	2.82178	-	-		1.0178	▼	0.355214	O		3552	25	GO:2001240, GO:0097192, GO:0050715, GO:0046688, GO:0045944, GO:0045840, GO:0045766, GO:0045086, GO:0035234, GO:0034605, GO:0019221, GO:0010575, GO:0008285, GO:0008283, GO:0006955, GO:0006954, GO:0006915, GO:0005829, GO:0005615, GO:0005576, GO:0005515, GO:0005507, GO:0005149, GO:0005125, GO:0001660
IL8	+	▲	8.81005	-	+	▼	0.054453	▼	0.0459345	O		3576	34	GO:0030968, GO:0030593, GO:0030155, GO:0019722, GO:0008285, GO:0008009, GO:0007186, GO:0007165, GO:0007050, GO:0006987, GO:0006955, GO:0006954, GO:0006935, GO:0006928, GO:0005615, GO:0005576, GO:0005515, GO:0005153, GO:0002237, GO:0001525, GO:0090023, GO:0071356, GO:0071347, GO:0071222, GO:0050930, GO:0048566, GO:0045744, GO:0045091, GO:0044344, GO:0044267, GO:0042119, GO:0035556, GO:0034976, GO:…
ING1	-	▲	1.44133	-	-	▲	2.01579		1.33279	▬		3621	11	GO:0045893, GO:0035064, GO:0030308, GO:0016568, GO:0010941, GO:0008285, GO:0008270, GO:0007049, GO:0006606, GO:0005634, GO:0005515
INHBA	+	▲	1.62651	-	+	▼	0.422914	▼	0.280993	O		3624	54	GO:2001241, GO:0097191, GO:0071397, GO:0071372, GO:0070699, GO:0061029, GO:0060279, GO:0060021, GO:0048333, GO:0046982, GO:0046882, GO:0046881, GO:0046880, GO:0045944, GO:0045893, GO:0045786, GO:0045650, GO:0045648, GO:0045578, GO:0045077, GO:0043512, GO:0043509, GO:0042802, GO:0042701, GO:0042541, GO:0042493, GO:0042476, GO:0042326, GO:0040007, GO:0035987, GO:0032924, GO:0032270, GO:0030308, GO:…
IRF1	+	▲	3.36993	-	-		1.37522	▼	0.51872	O		3659	33	GO:2000564, GO:0071260, GO:0060337, GO:0060333, GO:0051726, GO:0051607, GO:0045944, GO:0045893, GO:0045892, GO:0045590, GO:0045088, GO:0045084, GO:0043374, GO:0035458, GO:0034124, GO:0032728, GO:0032481, GO:0019221, GO:0008285, GO:0007596, GO:0007050, GO:0006915, GO:0006366, GO:0005829, GO:0005737, GO:0005654, GO:0005634, GO:0005515, GO:0003700, GO:0003677, GO:0002819, GO:0000978, GO:0000790
JUN	-	▲	1.32888	+	+	▲	1.49024		1.13277	▬		3725	85	GO:0043525, GO:0043524, GO:0043392, GO:0042542, GO:0042493, GO:0038124, GO:0038123, GO:0038095, GO:0035666, GO:0035497, GO:0035026, GO:0034166, GO:0034162, GO:0034146, GO:0034142, GO:0034138, GO:0034134, GO:0034097, GO:0032496, GO:0032321, GO:0031953, GO:0031103, GO:0030224, GO:0019899, GO:0017053, GO:0009612, GO:0009314, GO:0008285, GO:0008134, GO:0007623, GO:0007612, GO:0007568, GO:0007184, GO:…
JUNB	-	▲	2.01536	-	-	▼	0.573754	▼	0.376365	O		3726	38	GO:1903507, GO:0071277, GO:0060716, GO:0060136, GO:0051726, GO:0051591, GO:0051412, GO:0046697, GO:0045944, GO:0045597, GO:0043434, GO:0042493, GO:0034097, GO:0033687, GO:0032870, GO:0032570, GO:0030316, GO:0010467, GO:0009612, GO:0009416, GO:0007179, GO:0006367, GO:0006357, GO:0006351, GO:0005730, GO:0005654, GO:0005634, GO:0005515, GO:0003714, GO:0003713, GO:0003700, GO:0003690, GO:0003677, GO:…
KBTBD2	+	▲	1.2514	-	-		1.12294		0.810524	▬		25948	0	-
KCTD11	+	▲	1.46259	-	+	▼	0.48064	▼	0.39781	O		147040	8	GO:0051260, GO:0045879, GO:0045666, GO:0040008, GO:0016567, GO:0007406, GO:0007049, GO:0005737
KDM6B	-	▲	1.48663	-	-		1.17143	▼	0.758857	O		23135	16	GO:0070301, GO:0055114, GO:0055007, GO:0051213, GO:0048333, GO:0046872, GO:0045944, GO:0045446, GO:0043565, GO:0008013, GO:0006954, GO:0005654, GO:0005634, GO:0005515, GO:0071558, GO:0071557
KIAA0907	-	▲	1.2459	-	-	▲	2.81512	▲	2.18261	A		22889	1	GO:0003723
KIAA1841	-	▼	0.762794	-	-		0.836107		1.09892	▬		84542	0	-
LAMA2	-	▲	1.28526	-	-	▲	1.32479		1.04164	▬		3908	18	GO:0070062, GO:0045995, GO:0043197, GO:0042383, GO:0032224, GO:0031012, GO:0030334, GO:0030198, GO:0030155, GO:0022011, GO:0007517, GO:0007411, GO:0007155, GO:0005606, GO:0005604, GO:0005576, GO:0005198, GO:0005102
LAMB3	+	▲	1.60797	-	-	▼	0.722766	▼	0.505185	O		3914	13	GO:0050873, GO:0035987, GO:0034329, GO:0032403, GO:0031581, GO:0030198, GO:0022617, GO:0008544, GO:0007155, GO:0005610, GO:0005576, GO:0005515, GO:0005198
LAYN	-	▲	1.22523	-	-		0.965485	▼	0.785073	O		143903	6	GO:0030246, GO:0016021, GO:0009986, GO:0005925, GO:0005540, GO:0001726
LBH	-	▼	0.742073	-	-	▼	0.51889	▼	0.745847	R		81606	7	GO:0045893, GO:0030193, GO:0010468, GO:0007275, GO:0006351, GO:0005737, GO:0005634
LIF	+	▲	1.44209	-	-	▼	0.252481	▼	0.179128	O		3976	41	GO:1901676, GO:1900182, GO:0072307, GO:0072108, GO:0070373, GO:0060708, GO:0060707, GO:0060463, GO:0060426, GO:0050731, GO:0048861, GO:0048711, GO:0048666, GO:0048644, GO:0048286, GO:0046888, GO:0046697, GO:0045944, GO:0045835, GO:0045651, GO:0043410, GO:0042517, GO:0042511, GO:0042503, GO:0033141, GO:0033138, GO:0019827, GO:0008285, GO:0008284, GO:0008083, GO:0007566, GO:0007275, GO:0006955, GO:…
LOC100506245	-	▼	0.768623	-	-	▼	0.741153		0.93725	▬		100506245	0	-
LOC100507094	-	▼	0.654746	-	-	▼	0.662733		0.968214	▬		100507094	0	-
LOC100652898	-	▲	2.02577	-	-	▲	2.91611	▲	1.60287	A		100652898	0	-
LOC201651	-	▼	0.616289	-	-	▼	0.480995		0.703585	▬		201651	0	-
LOC388796	-	▲	1.31901	-	-		1.17946		0.835485	▬		388796	0	-
LOC401317	-	▲	1.73166	-	-	▼	0.382583	▼	0.256647	O		401317	0	-
LOC728431	-	▼	0.52964	-	-	▼	0.505204		1.14977	▬		728431	0	-
LRP6	-	▲	1.2587	-	+	▼	0.734299	▼	0.590956	O		4040	102	GO:0090009, GO:0071936, GO:0071901, GO:0071542, GO:0071397, GO:0061324, GO:0061310, GO:0060596, GO:0060535, GO:0060444, GO:0060349, GO:0060325, GO:0060284, GO:0060070, GO:0060059, GO:0060026, GO:0060021, GO:0051593, GO:0051091, GO:0050680, GO:0048596, GO:0046849, GO:0045944, GO:0045893, GO:0045787, GO:0045780, GO:0045778, GO:0045599, GO:0045598, GO:0045202, GO:0044340, GO:0044335, GO:0044332, GO:…
LRP8	-	▼	0.774515	-	-	▼	0.675272		0.857968	▬		7804	41	GO:0006898, GO:0006897, GO:0006629, GO:0006508, GO:0005901, GO:0005886, GO:0005875, GO:0005576, GO:0005515, GO:0005509, GO:0004888, GO:0001523, GO:0000122, GO:1900006, GO:0071397, GO:0071363, GO:0061098, GO:0061003, GO:0050804, GO:0050731, GO:0043235, GO:0043025, GO:0042493, GO:0038026, GO:0038025, GO:0034185, GO:0032793, GO:0030425, GO:0030424, GO:0030229, GO:0021819, GO:0021541, GO:0019894, GO:…
LTB	-	▲	1.38595	-	-		0.973949		0.721811	▬		4050	13	GO:0048535, GO:0045084, GO:0043588, GO:0016021, GO:0010467, GO:0007267, GO:0007165, GO:0006955, GO:0005615, GO:0005575, GO:0005164, GO:0005125, GO:0005102
MAFF	-	▲	1.36808	-	-		1.0475	▼	0.743798	O		23764	10	GO:0045604, GO:0043565, GO:0035914, GO:0007596, GO:0007567, GO:0006366, GO:0006355, GO:0005654, GO:0003700, GO:0001701
MAP1LC3B	-	▲	1.28336	-	-	▲	2.20444	▲	1.51351	A		81631	10	GO:0031410, GO:0031090, GO:0012505, GO:0006914, GO:0005930, GO:0005874, GO:0005776, GO:0005622, GO:0005515, GO:0000421
MID1IP1	-	▼	0.76626	-	-		0.882039		1.09453	▬		58526	10	GO:0051351, GO:0051258, GO:0046890, GO:0045723, GO:0015630, GO:0007026, GO:0006629, GO:0005874, GO:0005829, GO:0005634
MMP3	-	▲	1.21779	-	-	▲	1.22543		0.887186	▬		4314	17	GO:1903209, GO:0071732, GO:0071230, GO:0032461, GO:0030574, GO:0030334, GO:0030198, GO:0022617, GO:0010727, GO:0008270, GO:0006508, GO:0005615, GO:0005578, GO:0005576, GO:0005509, GO:0004222, GO:0004175
MSX1	+	▲	1.32106	-	+	▲	5.50006	▲	4.13771	A		4487	46	GO:0005634, GO:0003198, GO:0002039, GO:0001701, GO:0001228, GO:0001227, GO:0000982, GO:0000977, GO:0000902, GO:0000122, GO:2001055, GO:2000678, GO:1902255, GO:0090427, GO:0071316, GO:0061312, GO:0061180, GO:0060536, GO:0060349, GO:0060325, GO:0060021, GO:0051154, GO:0050821, GO:0045944, GO:0043517, GO:0043066, GO:0042481, GO:0042475, GO:0042474, GO:0035880, GO:0035116, GO:0035115, GO:0034504, GO:…
MYLIP	-	▲	1.38665	-	-	▲	3.13665	▲	2.43634	A		29116	19	GO:0045732, GO:0042787, GO:0042632, GO:0032803, GO:0031648, GO:0019898, GO:0016874, GO:0016567, GO:0010989, GO:0008270, GO:0008092, GO:0007399, GO:0006928, GO:0005886, GO:0005856, GO:0005737, GO:0005622, GO:0005515, GO:0004842
NAB1	-	▲	1.32549	-	-	▼	0.587102	▼	0.501311	O		4664	9	GO:0045892, GO:0045682, GO:0042552, GO:0014037, GO:0008134, GO:0006355, GO:0006351, GO:0005634, GO:0001958
NACC2	+	▼	0.791881	-	-	▼	0.784031		1.00714	▬		138151	21	GO:0010608, GO:0008285, GO:0008284, GO:0006366, GO:0005634, GO:0005515, GO:0004407, GO:0001078, GO:0001076, GO:0000978, GO:0000790, GO:1902231, GO:1900477, GO:0051260, GO:0045892, GO:0042826, GO:0042803, GO:0034629, GO:0016604, GO:0016581, GO:0016575
NAPEPLD	-	▼	0.740967	-	-	▼	0.744519		1.02099	▬		222236	5	GO:0070290, GO:0070062, GO:0042622, GO:0009395, GO:0008270
NEAT1	-	▲	1.38167	-	+	▼	0.329924	▼	0.261777	O		283131	0	-
NFKB1	+	▲	3.2103	+	-		0.680646	▼	0.251799	O		4790	61	GO:0010884, GO:0010744, GO:0008134, GO:0006979, GO:0006954, GO:0006915, GO:0006366, GO:0005829, GO:0005739, GO:0005737, GO:0005730, GO:0005654, GO:0005634, GO:0005515, GO:0003700, GO:0003690, GO:0002756, GO:0002755, GO:0002224, GO:0000976, GO:0000975, GO:0000122, GO:2000630, GO:1900127, GO:0090263, GO:0071375, GO:0071354, GO:0071347, GO:0071316, GO:0071260, GO:0071222, GO:0051092, GO:0050852, GO:…
NFKBIA	+	▲	2.8743	-	-	▼	0.708277	▼	0.623891	O		4792	55	GO:0070431, GO:0070427, GO:0070417, GO:0051092, GO:0051059, GO:0050852, GO:0048011, GO:0045944, GO:0045746, GO:0045638, GO:0045087, GO:0043392, GO:0043330, GO:0043066, GO:0042994, GO:0042802, GO:0042345, GO:0042127, GO:0038124, GO:0038123, GO:0038095, GO:0035666, GO:0034166, GO:0034162, GO:0034146, GO:0034142, GO:0034138, GO:0034134, GO:0033256, GO:0032495, GO:0032481, GO:0032403, GO:0032270, GO:…
NFKBIE	+	▲	2.26181	-	-	▼	0.328797	▼	0.212654	O		4794	7	GO:0048471, GO:0042994, GO:0042942, GO:0005829, GO:0005794, GO:0005737, GO:0005515
NOG	-	▼	0.679212	-	-	▼	0.186384	▼	0.314383	R		9241	53	GO:2001234, GO:2000313, GO:0090193, GO:0090190, GO:0090090, GO:0071773, GO:0061053, GO:0061037, GO:0060825, GO:0060676, GO:0060513, GO:0060425, GO:0060394, GO:0060325, GO:0060302, GO:0060272, GO:0060173, GO:0060044, GO:0051216, GO:0050679, GO:0048712, GO:0048706, GO:0048570, GO:0048318, GO:0045944, GO:0045668, GO:0042803, GO:0042733, GO:0042474, GO:0042060, GO:0035019, GO:0030514, GO:0030509, GO:…
NR4A1	+	▲	1.54523	-	+	▲	1.3852		0.846597	▬		3164	26	GO:0048015, GO:0048011, GO:0045944, GO:0045087, GO:0044344, GO:0043565, GO:0043401, GO:0038095, GO:0035924, GO:0035767, GO:0030522, GO:0010467, GO:0008543, GO:0008270, GO:0007173, GO:0007165, GO:0006367, GO:0005737, GO:0005654, GO:0005634, GO:0005515, GO:0004879, GO:0003707, GO:0003677, GO:0002042, GO:0001938
NR4A2	+	▲	1.63979	-	-	▼	0.794879	▼	0.517064	O		4929	37	GO:0071542, GO:0051866, GO:0046982, GO:0045944, GO:0043576, GO:0043524, GO:0043401, GO:0043085, GO:0042551, GO:0042416, GO:0042053, GO:0034599, GO:0031668, GO:0030522, GO:0021986, GO:0021952, GO:0017085, GO:0016265, GO:0010467, GO:0010035, GO:0009791, GO:0008344, GO:0008270, GO:0007165, GO:0006367, GO:0006351, GO:0005737, GO:0005654, GO:0005634, GO:0005515, GO:0004879, GO:0003707, GO:0001975, GO:…
NUAK2	-	▲	2.86306	-	-	▼	0.296264	▼	0.134532	O		81788	9	GO:0043066, GO:0042149, GO:0030036, GO:0006915, GO:0006468, GO:0005524, GO:0005515, GO:0004674, GO:0000287
NXF1	-	▲	1.29407	-	-	▲	3.16327	▲	2.27937	A		10482	15	GO:0044822, GO:0042405, GO:0016973, GO:0016607, GO:0016032, GO:0010467, GO:0006406, GO:0005829, GO:0005654, GO:0005643, GO:0005515, GO:0005487, GO:0003729, GO:0000346, GO:0000166
OLR1	-	▲	3.87733	-	-		0.978688		0.25791	▬		4973	22	GO:0005041, GO:0070062, GO:0050900, GO:0045121, GO:0043235, GO:0043231, GO:0042542, GO:0042157, GO:0030246, GO:0016020, GO:0008219, GO:0008015, GO:0007596, GO:0007159, GO:0006954, GO:0006898, GO:0006508, GO:0005887, GO:0005886, GO:0005730, GO:0005634, GO:0005515
PABPC1L	-	▲	1.2676	-	-	▼	0.64636	▼	0.564785	O		80336	5	GO:0070062, GO:0006378, GO:0003723, GO:0001556, GO:0000166
PCDH7	+	▼	0.793323	-	+	▼	0.722283		0.885972	▬		5099	4	GO:0007156, GO:0005887, GO:0005886, GO:0005509
PDGFB	-	▲	1.33104	-	-	▼	0.700985	▼	0.567854	O		5155	94	GO:0072126, GO:0071506, GO:0071363, GO:0070374, GO:0061098, GO:0060664, GO:0060445, GO:0060326, GO:0050921, GO:0050918, GO:0050731, GO:0048661, GO:0048514, GO:0048407, GO:0048146, GO:0048015, GO:0048011, GO:0048008, GO:0046982, GO:0045893, GO:0045892, GO:0045840, GO:0045743, GO:0045740, GO:0045737, GO:0045087, GO:0043552, GO:0043536, GO:0043410, GO:0043406, GO:0042803, GO:0042802, GO:0042493, GO:…
PDGFRA	-	▼	0.433226	+	-	▼	0.426442		0.866737	▬		5156	66	GO:2000739, GO:2000249, GO:0072277, GO:0071230, GO:0070527, GO:0070374, GO:0061298, GO:0060326, GO:0060325, GO:0060021, GO:0055003, GO:0050920, GO:0048704, GO:0048701, GO:0048557, GO:0048407, GO:0048146, GO:0048015, GO:0048011, GO:0048008, GO:0046777, GO:0045740, GO:0045087, GO:0043552, GO:0042803, GO:0042475, GO:0042060, GO:0038095, GO:0038091, GO:0038085, GO:0035790, GO:0033327, GO:0031226, GO:…
PELI1	-	▲	1.4063	-	-	▲	2.03189		1.35212	▬		57162	27	GO:0070936, GO:0045087, GO:0043331, GO:0043123, GO:0042130, GO:0038124, GO:0038123, GO:0034166, GO:0034162, GO:0034146, GO:0034145, GO:0034142, GO:0034141, GO:0034134, GO:0032496, GO:0032088, GO:0031398, GO:0030890, GO:0016874, GO:0008063, GO:0005829, GO:0005634, GO:0005515, GO:0004842, GO:0002755, GO:0002224, GO:0001819
PIEZO1	-	▲	1.32279	-	-		0.911386	▼	0.666665	O		9780	13	GO:0098655, GO:0050982, GO:0042391, GO:0033634, GO:0033625, GO:0033116, GO:0016021, GO:0008381, GO:0006812, GO:0005886, GO:0005789, GO:0005783, GO:0005261
PIM3	-	▲	1.27272	-	-		0.978732	▼	0.717994	O		415116	12	GO:0061179, GO:0046777, GO:0043066, GO:0016572, GO:0007346, GO:0007049, GO:0006915, GO:0006468, GO:0005737, GO:0005524, GO:0005515, GO:0004674
PLAU	-	▲	1.71581	-	-	▼	0.270894	▼	0.226842	O		5328	21	GO:2000097, GO:0070062, GO:0061041, GO:0042730, GO:0042127, GO:0033628, GO:0014910, GO:0014909, GO:0010469, GO:0009986, GO:0007596, GO:0007165, GO:0006935, GO:0006508, GO:0005925, GO:0005886, GO:0005615, GO:0005576, GO:0005515, GO:0004252, GO:0001666
PPIF	-	▲	1.40404	-	-		0.911769	▼	0.655724	O		10105	25	GO:2001243, GO:2000276, GO:1902445, GO:0090324, GO:0090201, GO:0090200, GO:0071277, GO:0071243, GO:0070301, GO:0070266, GO:0046902, GO:0043066, GO:0032780, GO:0016020, GO:0016018, GO:0010939, GO:0010849, GO:0008637, GO:0006457, GO:0005759, GO:0005753, GO:0005515, GO:0003755, GO:0002931, GO:0000413
PPP1R15A	+	▲	1.55587	-	+	▲	3.26066	▲	2.11111	A		23645	15	GO:0045943, GO:0033138, GO:0030968, GO:0030512, GO:0019901, GO:0010628, GO:0007179, GO:0007050, GO:0006974, GO:0006915, GO:0006417, GO:0005829, GO:0005789, GO:0005741, GO:0005515
PPP1R18	-	▼	0.780594	-	+		1.06333	▲	1.36968	O		170954	4	GO:0019902, GO:0005856, GO:0005737, GO:0003779
PRICKLE1	-	▼	0.687796	-	-	▼	0.551855		0.920024	▬		144165	12	GO:2000691, GO:0090090, GO:0045892, GO:0032436, GO:0031965, GO:0031398, GO:0008270, GO:0006606, GO:0005829, GO:0005634, GO:0005515, GO:0001843
PTX3	+	▲	10.1014	-	-	▼	0.179654	▼	0.0393282	O		5806	16	GO:1903019, GO:1903016, GO:0050766, GO:0046790, GO:0046597, GO:0045429, GO:0045087, GO:0044871, GO:0044869, GO:0008228, GO:0006954, GO:0005615, GO:0005576, GO:0001878, GO:0001872, GO:0001849
REL	+	▲	2.71606	-	-	▼	0.432347	▼	0.285652	O		5966	14	GO:1901215, GO:0045944, GO:0045084, GO:0043123, GO:0007249, GO:0006351, GO:0005829, GO:0005667, GO:0005654, GO:0005515, GO:0003700, GO:0001816, GO:0001205, GO:0000980
RELB	+	▲	3.44063	-	-	▼	0.560955	▼	0.358532	O		5971	19	GO:0006355, GO:0006351, GO:0005829, GO:0005815, GO:0005737, GO:0005730, GO:0005634, GO:0005515, GO:0003714, GO:0003700, GO:0001047, GO:1903507, GO:0071470, GO:0045063, GO:0043011, GO:0038061, GO:0032922, GO:0019882, GO:0010628
RFX7	-	▼	0.774653	-	-		1.00389	▲	1.35143	O		64864	3	GO:0006355, GO:0005634, GO:0003677
RGS4	-	▼	0.628975	-	-	▼	0.162548	▼	0.258991	R		5999	11	GO:0043547, GO:0043234, GO:0038032, GO:0008277, GO:0005886, GO:0005829, GO:0005737, GO:0005516, GO:0005096, GO:0001965, GO:0000188
RHOB	+	▲	1.37401	-	-	▼	0.767502	▼	0.741119	O		388	31	GO:0071479, GO:0070301, GO:0070062, GO:0051056, GO:0045786, GO:0045766, GO:0043065, GO:0032154, GO:0031902, GO:0030168, GO:0019003, GO:0015031, GO:0010008, GO:0008333, GO:0007596, GO:0007411, GO:0007266, GO:0007264, GO:0007155, GO:0006927, GO:0006915, GO:0006184, GO:0005925, GO:0005886, GO:0005829, GO:0005634, GO:0005525, GO:0005515, GO:0003924, GO:0001525, GO:0000910
RRAD	+	▲	1.4256	-	+	▲	20.8951	▲	19.2276	A		6236	7	GO:0007264, GO:0006184, GO:0005886, GO:0005525, GO:0005516, GO:0005515, GO:0003924
SAT1	+	▲	1.43693	-	-	▲	2.69191	▲	1.70616	A		6303	13	GO:0044281, GO:0042127, GO:0034641, GO:0032918, GO:0019809, GO:0009447, GO:0006596, GO:0006595, GO:0005829, GO:0005622, GO:0005515, GO:0004145, GO:0001525
SDC4	+	▲	1.46045	-	-		0.802515	▼	0.578541	O		6385	30	GO:1903553, GO:1903543, GO:0070062, GO:0070053, GO:0051894, GO:0051496, GO:0045860, GO:0045121, GO:0044281, GO:0043202, GO:0043034, GO:0030204, GO:0030203, GO:0030198, GO:0009986, GO:0008150, GO:0008092, GO:0007603, GO:0006027, GO:0006024, GO:0005975, GO:0005925, GO:0005887, GO:0005886, GO:0005796, GO:0005515, GO:0005080, GO:0001968, GO:0001657, GO:0001523
SERTAD1	-	▲	1.29519	-	-		1.14392		0.889059	▬		29950	5	GO:0045893, GO:0008284, GO:0006351, GO:0005515, GO:0000079
SERTAD4	-	▼	0.731491	-	+	▼	0.751867		1.06762	▬		56256	1	GO:0005634
SGK1	-	▲	1.49576	-	-	▲	1.55801		1.06043	▬		6446	32	GO:0042981, GO:0042127, GO:0034220, GO:0032411, GO:0030334, GO:0017081, GO:0017080, GO:0015459, GO:0008217, GO:0007616, GO:0006974, GO:0006950, GO:0006915, GO:0006814, GO:0006468, GO:0005886, GO:0005829, GO:0005789, GO:0005739, GO:0005737, GO:0005730, GO:0005634, GO:0005524, GO:0005246, GO:0004712, GO:0004674, GO:0001558, GO:0070294, GO:0060453, GO:0055085, GO:0051090, GO:0050790
SGK223	-	▼	0.727957	-	-	▼	0.361307	▼	0.584123	R		157285	3	GO:0018108, GO:0005524, GO:0004715
SIX4	-	▲	1.30326	-	+	▲	1.6444	▲	1.42319	A		51804	36	GO:0061197, GO:0061055, GO:0060037, GO:0051451, GO:0050678, GO:0048701, GO:0048699, GO:0048538, GO:0046661, GO:0045944, GO:0045893, GO:0045892, GO:0045214, GO:0043586, GO:0043565, GO:0043524, GO:0043066, GO:0042472, GO:0034504, GO:0032880, GO:0030910, GO:0030238, GO:0009653, GO:0008584, GO:0008582, GO:0007519, GO:0005737, GO:0005634, GO:0003700, GO:1902725, GO:0098528, GO:0090190, GO:0072107, GO:…
SLC12A7	+	▲	2.034	-	+	▲	1.3438	▼	0.761514	O		10723	11	GO:1902476, GO:0055085, GO:0019901, GO:0015379, GO:0006884, GO:0006821, GO:0006813, GO:0006811, GO:0006810, GO:0005887, GO:0005886
SLC30A1	-	▼	0.71746	-	-	▼	0.331653	▼	0.456229	R		7779	22	GO:0090281, GO:0071585, GO:0071584, GO:0071577, GO:0070574, GO:0070509, GO:0055085, GO:0046929, GO:0031965, GO:0030315, GO:0019855, GO:0016021, GO:0006882, GO:0006874, GO:0006829, GO:0005886, GO:0005794, GO:0005783, GO:0005737, GO:0005515, GO:0005385, GO:0001701
SMAD7	+	▲	1.32661	-	-		0.933698	▼	0.604103	O		4092	56	GO:0071560, GO:0070411, GO:0060412, GO:0060394, GO:0060389, GO:0060373, GO:0055117, GO:0055010, GO:0051444, GO:0050821, GO:0048844, GO:0048185, GO:0046872, GO:0045944, GO:0044212, GO:0043433, GO:0043234, GO:0035556, GO:0034713, GO:0034629, GO:0034616, GO:0034333, GO:0033137, GO:0032925, GO:0032436, GO:0031625, GO:0031398, GO:0031397, GO:0030617, GO:0030514, GO:0030512, GO:0030509, GO:0030336, GO:…
SNX12	-	▲	1.75182	-	-	▲	1.68607		1.25124	▬		29934	14	GO:2000642, GO:0070062, GO:0051224, GO:0042177, GO:0035091, GO:0030100, GO:0019899, GO:0016020, GO:0010955, GO:0010629, GO:0006886, GO:0005769, GO:0005768, GO:0005515
SOD2	-	▲	1.51397	-	-	▲	1.26702		0.802405	▬		6648	63	GO:1902176, GO:0071361, GO:0071000, GO:0070062, GO:0055093, GO:0055072, GO:0051881, GO:0051602, GO:0051289, GO:0050790, GO:0050665, GO:0048773, GO:0048678, GO:0048666, GO:0048147, GO:0046686, GO:0045599, GO:0045429, GO:0043524, GO:0042802, GO:0042645, GO:0042554, GO:0042542, GO:0042493, GO:0035902, GO:0035900, GO:0034021, GO:0033591, GO:0032496, GO:0032364, GO:0030145, GO:0030097, GO:0022904, GO:…
SPAG9	-	▲	1.20685	-	-		1.06387		0.87435	▬		9043	20	GO:0090074, GO:0070062, GO:0051260, GO:0051149, GO:0051146, GO:0048471, GO:0048273, GO:0045666, GO:0042692, GO:0042147, GO:0030335, GO:0019894, GO:0016021, GO:0008432, GO:0007283, GO:0007257, GO:0005829, GO:0005737, GO:0005515, GO:0001669
SPRY2	-	▲	1.27664	+	-	▼	0.500853	▼	0.330848	O		10253	31	GO:0007173, GO:0005886, GO:0005874, GO:0005829, GO:0005515, GO:0000132, GO:0071902, GO:0070374, GO:0070373, GO:0060449, GO:0060437, GO:0051897, GO:0051387, GO:0046580, GO:0045165, GO:0043539, GO:0043407, GO:0043066, GO:0042472, GO:0042059, GO:0040037, GO:0034261, GO:0033138, GO:0032587, GO:0030291, GO:0019901, GO:0010801, GO:0010628, GO:0008543, GO:0008285, GO:0007605
SQSTM1	+	▲	1.29342	-	-		1.0827		0.844967	▬		8878	45	GO:0097190, GO:0070530, GO:0070062, GO:0051291, GO:0048011, GO:0046578, GO:0045944, GO:0043130, GO:0043122, GO:0043066, GO:0043065, GO:0042803, GO:0042802, GO:0042169, GO:0035556, GO:0031410, GO:0030971, GO:0030154, GO:0019901, GO:0016605, GO:0016239, GO:0016236, GO:0016235, GO:0016234, GO:0016197, GO:0008270, GO:0008104, GO:0006950, GO:0006914, GO:0006511, GO:0006468, GO:0005829, GO:0005783, GO:…
STAT5A	-	▲	2.55457	-	-		0.906624	▼	0.361991	O		6776	57	GO:0006351, GO:0006107, GO:0006105, GO:0006103, GO:0006101, GO:0005829, GO:0005654, GO:0005515, GO:0005509, GO:0004871, GO:0003700, GO:0001779, GO:0001553, GO:0000979, GO:0000255, GO:0097011, GO:0070668, GO:0061180, GO:0060742, GO:0060740, GO:0060397, GO:0060376, GO:0050729, GO:0048541, GO:0046544, GO:0046543, GO:0046449, GO:0045954, GO:0045944, GO:0045931, GO:0045647, GO:0045588, GO:0045579, GO:…
SVIL	-	▲	1.32975	-	+		0.970069		0.792511	▬		6840	12	GO:0071437, GO:0051015, GO:0043034, GO:0015629, GO:0007519, GO:0007010, GO:0005925, GO:0005886, GO:0005737, GO:0005634, GO:0005515, GO:0002102
TBX3	-	▲	1.38246	-	+	▲	1.37628		1.04886	▬		6926	45	GO:0003167, GO:0003151, GO:0001947, GO:0001701, GO:0001568, GO:0001501, GO:0001102, GO:0001085, GO:0000122, GO:2000648, GO:0090398, GO:0060931, GO:0060923, GO:0060596, GO:0060444, GO:0060412, GO:0060021, GO:0048332, GO:0046884, GO:0045893, GO:0045892, GO:0045787, GO:0045662, GO:0043565, GO:0043066, GO:0042733, GO:0035136, GO:0035115, GO:0032275, GO:0030879, GO:0030857, GO:0030540, GO:0030539, GO:…
TICAM1	-	▲	1.51323	-	-		0.961534	▼	0.672525	O		148022	31	GO:0097342, GO:0097190, GO:0051607, GO:0051092, GO:0045429, GO:0045359, GO:0045087, GO:0045080, GO:0043496, GO:0043330, GO:0043123, GO:0035666, GO:0034142, GO:0034138, GO:0032816, GO:0032760, GO:0032755, GO:0032092, GO:0031663, GO:0031398, GO:0030890, GO:0019901, GO:0010008, GO:0007249, GO:0006954, GO:0005829, GO:0005515, GO:0004871, GO:0002756, GO:0002281, GO:0002224
TIFA	-	▲	3.25217	-	-	▼	0.402494	▼	0.179666	O		92610	2	GO:0007249, GO:0005515
TIPARP	+	▲	1.61314	-	-		1.37357		0.788241	▬		25976	22	GO:0071407, GO:0060325, GO:0060021, GO:0048745, GO:0048705, GO:0048008, GO:0046872, GO:0045732, GO:0044236, GO:0035326, GO:0030097, GO:0010629, GO:0009791, GO:0008585, GO:0008210, GO:0008209, GO:0006807, GO:0006471, GO:0005634, GO:0003950, GO:0001822, GO:0001570
TMCC1	-	▼	0.751841	-	-	▼	0.398622	▼	0.541977	R		23023	2	GO:0016021, GO:0005789
TNF	+	▲	3.7176	-	+		1.03179	▼	0.293434	O		7124	130	GO:0043242, GO:0043123, GO:0043122, GO:0043068, GO:0043065, GO:0042802, GO:0042493, GO:0042346, GO:0034116, GO:0033209, GO:0033138, GO:0032800, GO:0032755, GO:0032741, GO:0032729, GO:0032722, GO:0032715, GO:0031663, GO:0031622, GO:0031334, GO:0030730, GO:0030316, GO:0030198, GO:0019722, GO:0014823, GO:0010888, GO:0010693, GO:0010629, GO:0010628, GO:0009986, GO:0009897, GO:0009887, GO:0009651, GO:…
TNFAIP3	+	▲	9.11564	-	-	▼	0.703914	▼	0.183709	O		7128	56	GO:0045087, GO:0043621, GO:0043130, GO:0043124, GO:0035872, GO:0035871, GO:0034144, GO:0034140, GO:0034136, GO:0032720, GO:0032715, GO:0032703, GO:0032480, GO:0032088, GO:0031397, GO:0016874, GO:0016579, GO:0008270, GO:0006954, GO:0006915, GO:0006508, GO:0005829, GO:0005813, GO:0005764, GO:0005737, GO:0005634, GO:0005515, GO:0004843, GO:0004842, GO:0004221, GO:0003677, GO:0002634, GO:0002237, GO:…
TNFRSF10B	-	▲	1.46337	-	-	▼	0.683453	▼	0.468783	O		8795	17	GO:2001239, GO:0097190, GO:0071260, GO:0070059, GO:0045569, GO:0043123, GO:0042981, GO:0034976, GO:0016021, GO:0008625, GO:0007250, GO:0007166, GO:0006919, GO:0006915, GO:0005886, GO:0005515, GO:0004872
TNFRSF9	+	▲	1.78127	-	-		0.987866		0.661327	▬		3604	4	GO:0008285, GO:0006915, GO:0005887, GO:0004872
TNIP1	+	▲	1.21242	-	-		0.96376		0.816508	▬		10318	18	GO:0085032, GO:0070373, GO:0051019, GO:0050729, GO:0045944, GO:0045071, GO:0043124, GO:0009101, GO:0007159, GO:0006954, GO:0006952, GO:0006412, GO:0005737, GO:0005634, GO:0005622, GO:0005515, GO:0004843, GO:0002755
TRAF5	+	▼	0.75448	-	-	▼	0.612715		0.845604	▬		7188	19	GO:0051092, GO:0051091, GO:0043123, GO:0042981, GO:0035631, GO:0031996, GO:0031625, GO:0016567, GO:0009898, GO:0008284, GO:0008270, GO:0007165, GO:0006915, GO:0005829, GO:0005813, GO:0005737, GO:0005515, GO:0004871, GO:0004842
TRIB1	-	▲	1.46108	+	-		1.1269	▼	0.768834	O		10221	19	GO:0055106, GO:0048662, GO:0043433, GO:0043405, GO:0032496, GO:0032436, GO:0031665, GO:0031625, GO:0031434, GO:0014912, GO:0008134, GO:0007254, GO:0006469, GO:0006468, GO:0005737, GO:0005634, GO:0005524, GO:0004860, GO:0004672
TRIM47	+	▲	1.34078	-	-	▼	0.606985	▼	0.467523	O		91107	3	GO:0008270, GO:0005737, GO:0005634
TSHZ3	-	▼	0.681805	-	-	▼	0.635346		0.963702	▬		57616	22	GO:0072195, GO:0072193, GO:0072105, GO:0060993, GO:0051152, GO:0050975, GO:0050881, GO:0046872, GO:0045892, GO:0030426, GO:0030324, GO:0006351, GO:0005739, GO:0005730, GO:0005634, GO:0005515, GO:0003682, GO:0003677, GO:0002087, GO:0001701, GO:0001657, GO:0001656
USP43	-	▲	3.16579	-	-		0.901951		0.546059	▬		124739	3	GO:0036459, GO:0008234, GO:0006511
WEE1	-	▲	1.35051	-	-	▲	1.71175		1.12049	▬		7465	19	GO:0051726, GO:0048812, GO:0030010, GO:0018108, GO:0007596, GO:0007067, GO:0005737, GO:0005654, GO:0005634, GO:0005524, GO:0005515, GO:0004715, GO:0004713, GO:0004674, GO:0000287, GO:0000278, GO:0000226, GO:0000086, GO:0000082
WWTR1	-	▼	0.685106	-	-	▼	0.660364		1.0098	▬		25937	31	GO:0090090, GO:0072307, GO:0060390, GO:0060271, GO:0045944, GO:0045599, GO:0042803, GO:0035414, GO:0035329, GO:0032835, GO:0017145, GO:0010718, GO:0010467, GO:0008284, GO:0007179, GO:0006469, GO:0006367, GO:0006355, GO:0006351, GO:0005829, GO:0005737, GO:0005730, GO:0005667, GO:0005654, GO:0005634, GO:0005515, GO:0003714, GO:0003713, GO:0001933, GO:0001649, GO:0000122
ZC3H10	+	▼	0.77935	-	-	▼	0.599436		0.997908	▬		84872	3	GO:0046872, GO:0044822, GO:0005515
ZC3H12A	-	▲	1.39841	-	-	▲	1.96193	▲	1.4782	A		80149	21	GO:2000379, GO:0090305, GO:0071222, GO:0046872, GO:0045600, GO:0045019, GO:0043031, GO:0032720, GO:0032715, GO:0032088, GO:0030154, GO:0010884, GO:0010629, GO:0010628, GO:0010508, GO:0006915, GO:0005737, GO:0005634, GO:0005515, GO:0004519, GO:0001525
ZFP36	+	▲	1.84738	-	+	▲	2.77938	▲	1.79717	A		7538	32	GO:1900153, GO:0071889, GO:0070935, GO:0060213, GO:0050779, GO:0050728, GO:0046872, GO:0045638, GO:0044822, GO:0042594, GO:0035925, GO:0035556, GO:0035278, GO:0032680, GO:0019957, GO:0019901, GO:0017091, GO:0016071, GO:0016070, GO:0010494, GO:0010467, GO:0006402, GO:0005829, GO:0005737, GO:0005634, GO:0005515, GO:0003729, GO:0003727, GO:0003677, GO:0000289, GO:0000288, GO:0000122
ZNF133	+	▼	0.720316	-	-	▼	0.585024		0.853655	▬		7692	7	GO:0046872, GO:0006355, GO:0006351, GO:0005634, GO:0005515, GO:0003700, GO:0003677
ZNF140	+	▲	1.23171	-	-	▼	0.581794	▼	0.552454	O		7699	6	GO:0046872, GO:0006355, GO:0006351, GO:0005634, GO:0003700, GO:0003677
ZNF627	-	▼	0.749782	-	-	▼	0.528057		0.783483	▬		199692	5	GO:0046872, GO:0006355, GO:0006351, GO:0005634, GO:0003677
ZNF827	+	▼	0.745373	-	-	▼	0.748956		0.963417	▬		152485	5	GO:0046872, GO:0006355, GO:0006351, GO:0005634, GO:0003677
ZSWIM6	-	▼	0.639278	-	-		1.02352	▲	1.42618	O		57688	3	GO:2001222, GO:0048812, GO:0008270

## Sheet: Table_S3
Table S3. Gene Ontology annotation of TNFa-upregulated genes that were inhibited upon heat shock pre-exposure (antagonistic effect)
					83 HS/TNF-antagonized genes		193 TNF-modulated genes	comparison between antagonistic and all TNF-modulated genes
GO ID	GO Term	GO term level	GO term category	Total number of genes in GO term	Number of genes in analyzed subset	EntrezGene IDs	Number of genes in TNF-modulated set	ratio of proportions subset/TNF-modulated set	significance of differences between subset and TNF-modulated set (p-value)*
GO:0005515	protein binding	4 [1]	MF	6291	52	27, 10865, 80117, 597, 604, 8553, 329, 330, 694, 7832, 6364, 9662, 9076, 1844, 1906, 1942, 2113, 2114, 8061, 1647, 2634, 3280, 8870, 3552, 3576, 3624, 3659, 3726, 23135, 3914, 4040, 4790, 4792, 4794, 4929, 81788, 5155, 415116, 5328, 10105, 5966, 5971, 388	101	1.19718	0.00523662
GO:0007166	cell surface receptor signaling pathway	6 [2], 7 [1]	BP	155	7	329, 330, 6347, 1906, 3460, 3624, 8795	8	2.03464	0.0110801
GO:0006954	inflammatory response	6 [1]	BP	307	12	604, 6347, 6364, 2921, 3552, 3576, 23135, 4790, 5806, 148022, 7124, 7128	17	1.64139	0.0121785
GO:0070301	cellular response to hydrogen peroxide	7 [1], 8 [15]	BP	43	5	2113, 23135, 10105, 388, 7128	5	2.3253	0.0137084
GO:0003700	sequence-specific DNA binding transcription factor activity	4 [1]	MF	853	17	604, 8553, 25819, 1961, 2113, 2114, 8061, 3280, 3659, 3726, 23764, 4790, 5966, 5971, 4092, 6776, 7699	28	1.41179	0.0209697
GO:0043066	negative regulation of apoptotic process	9 [5]	BP	460	12	597, 329, 330, 3491, 1961, 8870, 4790, 4792, 81788, 415116, 10105, 10253	18	1.5502	0.0217968
GO:0006915	apoptotic process	7 [3]	BP	596	14	329, 330, 1647, 8870, 3552, 3659, 4790, 4792, 81788, 415116, 388, 7124, 7128, 8795	22	1.47974	0.022061
GO:0005576	extracellular region	3 [1]	CC	1437	13	6347, 6364, 2921, 3491, 1906, 3552, 3576, 3624, 3914, 5155, 5328, 5806, 7124	20	1.51145	0.0220719
GO:0006935	chemotaxis	5 [2], 6 [1]	BP	117	6	6347, 6364, 3491, 8061, 3576, 5328	7	1.99312	0.0234192
GO:0071347	cellular response to interleukin-1	8 [6]	BP	35	4	6347, 1906, 3576, 4790	4	2.3253	0.032796
GO:0031663	lipopolysaccharide-mediated signaling pathway	7 [2], 8 [9], 9 [12]	BP	29	4	6347, 4792, 148022, 7124	4	2.3253	0.032796
GO:0045840	positive regulation of mitosis	8 [5], 9 [25]	BP	29	4	1906, 3552, 5155, 7124	4	2.3253	0.032796
GO:0043434	response to peptide hormone	6 [1], 7 [3], 8 [2]	BP	46	4	694, 7832, 3726, 4040	4	2.3253	0.032796
GO:0008285	negative regulation of cell proliferation	7 [3]	BP	376	13	604, 694, 7832, 1594, 2113, 8061, 3552, 3576, 3624, 3659, 3976, 10253, 7124	21	1.43947	0.0344953
GO:0045944	positive regulation of transcription from RNA polymerase II promoter	10 [6], 11 [10], 12 [48], 13 [33]	BP	828	21	10865, 7832, 3491, 1906, 2113, 2114, 3280, 3552, 3624, 3659, 3726, 23135, 3976, 4040, 4790, 4792, 4929, 5966, 4092, 6776, 7124	38	1.28503	0.0346308
GO:0071222	cellular response to lipopolysaccharide	7 [8], 8 [12]	BP	82	5	6347, 6364, 3576, 4790, 7128	6	1.93775	0.0481252
GO:0005615	extracellular space	4 [1]	CC	1143	11	6347, 6364, 2921, 1906, 3552, 3576, 3976, 5155, 5328, 5806, 7124	18	1.42102	0.0539731
GO:0007155	cell adhesion	4 [1]	BP	427	6	27, 6347, 9076, 3280, 3914, 388	8	1.74398	0.0548967
GO:0009986	cell surface	4 [1]	CC	451	6	143903, 4040, 5155, 5328, 6385, 7124	8	1.74398	0.0548967
GO:0006955	immune response	4 [2]	BP	335	7	6364, 2921, 2113, 2634, 3552, 3576, 3976	10	1.62771	0.057477
GO:0005654	nucleoplasm	6 [1], 7 [1]	CC	1120	13	25819, 2113, 2114, 3280, 3659, 3726, 23135, 23764, 4790, 4929, 5966, 4092, 6776	23	1.3143	0.0679305
GO:0006355	regulation of transcription, DNA-templated	8 [1], 9 [5], 10 [6], 11 [4]	BP	1392	12	8553, 329, 694, 91748, 81669, 25819, 1961, 3097, 23764, 4664, 5971, 7699	21	1.32874	0.0715818
GO:0006351	transcription, DNA-templated	7 [5], 8 [4], 9 [6], 10 [30], 11 [8]	BP	1868	16	10865, 604, 329, 7832, 91748, 81669, 1961, 3097, 3726, 4664, 4929, 5966, 5971, 4092, 6776, 7699	30	1.24016	0.0737119
GO:0030036	actin cytoskeleton organization	6 [6], 7 [2]	BP	133	3	604, 81788, 5155	3	2.3253	0.0778906
GO:0019722	calcium-mediated signaling	8 [2], 9 [1]	BP	44	3	1906, 3576, 7124	3	2.3253	0.0778906
GO:0032922	circadian regulation of gene expression	5 [3], 8 [1]	BP	51	3	8553, 25819, 5971	3	2.3253	0.0778906
GO:0046697	decidualization	5 [2], 6 [1]	BP	19	3	1594, 3726, 3976	3	2.3253	0.0778906
GO:0007186	G-protein coupled receptor signaling pathway	7 [2], 8 [1]	BP	847	3	6347, 1906, 3576	3	2.3253	0.0778906
GO:0006959	humoral immune response	5 [2]	BP	57	3	6347, 9308, 7124	3	2.3253	0.0778906
GO:0007249	I-kappaB kinase/NF-kappaB signaling	7 [2], 8 [1]	BP	41	3	5966, 148022, 92610	3	2.3253	0.0778906
GO:0060333	interferon-gamma-mediated signaling pathway	8 [2], 9 [12]	BP	65	3	2634, 3460, 3659	3	2.3253	0.0778906
GO:0060716	labyrinthine layer blood vessel development	6 [9], 7 [4]	BP	20	3	3491, 3280, 3726	3	2.3253	0.0778906
GO:0043433	negative regulation of sequence-specific DNA binding transcription factor activity	6 [3], 10 [1], 11 [5], 12 [6], 13 [4]	BP	59	3	8553, 4092, 10221	3	2.3253	0.0778906
GO:0038061	NIK/NF-kappaB signaling	7 [2], 8 [1]	BP	9	3	329, 330, 5971	3	2.3253	0.0778906
GO:0043406	positive regulation of MAP kinase activity	10 [12], 11 [14], 12 [24], 13 [18], 14 [57]	BP	49	3	1906, 5155, 7124	3	2.3253	0.0778906
GO:0032481	positive regulation of type I interferon production	8 [4]	BP	62	3	3659, 4790, 4792	3	2.3253	0.0778906
GO:0000060	protein import into nucleus, translocation	6 [1], 7 [2], 8 [7], 9 [1]	BP	24	3	604, 4792, 7124	3	2.3253	0.0778906
GO:0004672	protein kinase activity	7 [2]	MF	186	3	27, 6347, 10221	3	2.3253	0.0778906
GO:0050727	regulation of inflammatory response	7 [1], 8 [2]	BP	51	3	604, 329, 330	3	2.3253	0.0778906
GO:0045088	regulation of innate immune response	7 [2], 8 [1]	BP	13	3	329, 330, 3659	3	2.3253	0.0778906
GO:0009615	response to virus	5 [1], 7 [2]	BP	136	3	8061, 3460, 7124	3	2.3253	0.0778906
GO:0008134	transcription factor binding	5 [1]	MF	250	7	10865, 2113, 3280, 4664, 4790, 4792, 10221	11	1.47974	0.0924187
GO:0007050	cell cycle arrest	6 [2], 8 [3]	BP	130	4	1647, 3576, 3624, 3659	5	1.86024	0.0954382
GO:0008009	chemokine activity	7 [1], 8 [2]	MF	47	4	6347, 6364, 2921, 3576	5	1.86024	0.0954382
GO:0030593	neutrophil chemotaxis	7 [1], 8 [2], 9 [7], 10 [3], 11 [4], 12 [4]	BP	42	4	6347, 2921, 1906, 3576	5	1.86024	0.0954382
GO:0051092	positive regulation of NF-kappaB transcription factor activity	7 [3], 11 [1], 12 [5], 13 [6], 14 [4]	BP	126	4	4790, 4792, 148022, 7124	5	1.86024	0.0954382
GO:0045429	positive regulation of nitric oxide biosynthetic process	8 [4], 9 [15]	BP	35	4	1906, 5806, 148022, 7124	5	1.86024	0.0954382
GO:0043123	positive regulation of I-kappaB kinase/NF-kappaB signaling	9 [10], 10 [6]	BP	150	6	329, 330, 5966, 148022, 7124, 8795	9	1.5502	0.0961434
GO:0005125	cytokine activity	6 [1]	MF	167	5	1906, 3552, 3624, 3976, 7124	7	1.66093	0.0981806
GO:0046982	protein heterodimerization activity	6 [1]	MF	435	5	597, 8553, 3624, 4929, 5155	7	1.66093	0.0981806
GO:0016020	membrane	3 [1]	CC	1870	1	10105	7	0.332186	0.100275
GO:0005634	nucleus	6 [2], 7 [1]	CC	5426	33	10865, 604, 8553, 329, 330, 694, 91748, 81669, 25819, 1844, 1961, 2113, 2114, 8061, 1647, 2634, 3280, 3097, 8870, 3659, 3726, 23135, 4664, 4790, 4792, 4929, 5971, 388, 4092, 7128, 10221, 91107, 7699	81	0.947345	0.101472
GO:0005829	cytosol	6 [1]	CC	2646	19	27, 329, 330, 9662, 8061, 2634, 3552, 3659, 4790, 4792, 4794, 5966, 5971, 388, 4092, 10253, 6776, 148022, 7128	40	1.10452	0.115012
GO:0045087	innate immune response	5 [2], 6 [1]	BP	663	8	329, 330, 4790, 4792, 5155, 5806, 148022, 7128	14	1.32874	0.119974
GO:0005737	cytoplasm	5 [1]	CC	4352	25	330, 694, 25819, 1594, 1906, 1961, 2113, 56929, 1647, 3280, 9592, 3659, 147040, 3976, 4790, 4792, 4794, 4929, 5155, 415116, 5971, 4092, 7128, 10221, 91107	57	1.01987	0.12484
GO:0030154	cell differentiation	6 [4]	BP	393	2	2114, 3624	9	0.516734	0.127808
GO:0006366	transcription from RNA polymerase II promoter	8 [5], 9 [4], 10 [6], 11 [30], 12 [8]	BP	441	10	8553, 25819, 2113, 2114, 8061, 3280, 3659, 3976, 23764, 4790	19	1.22384	0.128845
GO:0005887	integral component of plasma membrane	5 [3]	CC	1067	7	9308, 9076, 1942, 3460, 6385, 10723, 7124	12	1.35643	0.129183
GO:0008270	zinc ion binding	8 [1]	MF	1215	6	11174, 329, 330, 4929, 7128, 91107	18	0.7751	0.139498
GO:0042802	identical protein binding	5 [1]	MF	507	6	9076, 3624, 4040, 4792, 5155, 7124	10	1.39518	0.139774
GO:0001666	response to hypoxia	5 [1], 7 [1]	BP	150	6	6347, 2113, 4929, 5155, 5328, 7124	10	1.39518	0.139774
GO:0005886	plasma membrane	4 [2]	CC	3646	14	9308, 120114, 3460, 4040, 4792, 9780, 5328, 388, 6385, 10723, 4092, 10253, 7124, 8795	30	1.08514	0.143276
GO:0001701	in utero embryonic development	8 [3]	BP	215	3	1906, 8061, 23764	11	0.634173	0.145142
GO:0045892	negative regulation of transcription, DNA-templated	9 [5], 10 [30], 11 [42], 12 [29]	BP	454	8	10865, 604, 8553, 3280, 3659, 4664, 5155, 7124	15	1.24016	0.149369
GO:0019221	cytokine-mediated signaling pathway	7 [2], 8 [6]	BP	236	5	6347, 2634, 3460, 3552, 3659	8	1.45331	0.152022
GO:0002756	MyD88-independent toll-like receptor signaling pathway	9 [2], 11 [2], 12 [3], 13 [22], 14 [2]	BP	78	5	329, 330, 4790, 4792, 148022	8	1.45331	0.152022
GO:0006468	protein phosphorylation	8 [6], 9 [4]	BP	487	5	6347, 81788, 5155, 415116, 10221	8	1.45331	0.152022
GO:0006357	regulation of transcription from RNA polymerase II promoter	9 [1], 10 [5], 11 [6], 12 [4]	BP	286	5	2114, 8061, 3624, 3726, 6776	8	1.45331	0.152022
GO:0034138	toll-like receptor 3 signaling pathway	9 [2], 11 [2], 12 [3], 13 [22], 14 [2]	BP	80	5	329, 330, 4790, 4792, 148022	8	1.45331	0.152022
GO:0035666	TRIF-dependent toll-like receptor signaling pathway	10 [2], 12 [2], 13 [3], 14 [22], 15 [2]	BP	76	5	329, 330, 4790, 4792, 148022	8	1.45331	0.152022
GO:0060325	face morphogenesis	5 [3]	BP	34	1	4040	6	0.38755	0.153072
GO:0003677	DNA binding	6 [2]	MF	1629	11	10865, 91748, 1961, 2113, 2114, 3280, 3097, 3659, 3726, 7128, 7699	23	1.1121	0.155475
GO:0007165	signal transduction	5 [2], 6 [1]	BP	1001	7	27, 6347, 6364, 9308, 3576, 4929, 5328	13	1.25209	0.162371
GO:0071260	cellular response to mechanical stimulus	6 [6]	BP	67	4	1647, 3659, 4790, 8795	6	1.5502	0.166002
GO:0005925	focal adhesion	6 [1], 7 [1]	CC	375	4	143903, 5328, 388, 6385	6	1.5502	0.166002
GO:0045766	positive regulation of angiogenesis	7 [4], 8 [1], 9 [2]	BP	95	4	694, 2113, 3552, 388	6	1.5502	0.166002
GO:0042981	regulation of apoptotic process	8 [1]	BP	154	4	329, 330, 2113, 8795	6	1.5502	0.166002
GO:0005730	nucleolus	6 [3], 7 [2]	CC	1745	10	10865, 8553, 330, 91748, 2113, 3280, 3097, 3726, 4790, 5971	24	0.968876	0.17275
GO:0043065	positive regulation of apoptotic process	9 [5]	BP	280	6	604, 8061, 1647, 4040, 388, 7124	11	1.26835	0.178116
GO:0071356	cellular response to tumor necrosis factor	8 [6]	BP	66	3	6347, 1906, 3576	4	1.74398	0.180378
GO:0008630	intrinsic apoptotic signaling pathway in response to DNA damage	7 [3], 8 [4], 9 [2]	BP	51	3	597, 8870, 7124	4	1.74398	0.180378
GO:0045786	negative regulation of cell cycle	7 [3]	BP	41	3	2113, 3624, 388	4	1.74398	0.180378
GO:0050728	negative regulation of inflammatory response	8 [8], 9 [4]	BP	64	3	8870, 4790, 7128	4	1.74398	0.180378
GO:0050731	positive regulation of peptidyl-tyrosine phosphorylation	11 [14], 12 [29]	BP	75	3	1942, 3976, 5155	4	1.74398	0.180378
GO:0051091	positive regulation of sequence-specific DNA binding transcription factor activity	6 [3], 10 [1], 11 [5], 12 [6], 13 [4]	BP	95	3	8061, 4040, 7124	4	1.74398	0.180378
GO:0048661	positive regulation of smooth muscle cell proliferation	8 [4]	BP	49	3	1906, 5155, 7124	4	1.74398	0.180378
GO:0030155	regulation of cell adhesion	6 [1]	BP	42	3	27, 3576, 6776	4	1.74398	0.180378
GO:0045893	positive regulation of transcription, DNA-templated	9 [5], 10 [5], 11 [42], 12 [29]	BP	494	8	2113, 2114, 3624, 3659, 4040, 4790, 5155, 7124	20	0.93012	0.18192
GO:0048844	artery morphogenesis	6 [3]	BP	22	2	3280, 4092	2	2.3253	0.183668
GO:0008013	beta-catenin binding	5 [1]	MF	63	2	23135, 4092	2	2.3253	0.183668
GO:0016049	cell growth	4 [1], 5 [2]	BP	54	2	1906, 5155	2	2.3253	0.183668
GO:0071346	cellular response to interferon-gamma	8 [6]	BP	25	2	6347, 1906	2	2.3253	0.183668
GO:0071354	cellular response to interleukin-6	8 [6]	BP	10	2	6347, 4790	2	2.3253	0.183668
GO:0071479	cellular response to ionizing radiation	7 [5]	BP	26	2	1647, 388	2	2.3253	0.183668
GO:0071375	cellular response to peptide hormone stimulus	7 [3], 8 [16], 9 [14]	BP	15	2	1906, 4790	2	2.3253	0.183668
GO:0071300	cellular response to retinoic acid	7 [10], 8 [6]	BP	61	2	27, 6347	2	2.3253	0.183668
GO:0071560	cellular response to transforming growth factor beta stimulus	6 [2], 8 [6]	BP	38	2	1906, 4092	2	2.3253	0.183668
GO:0005518	collagen binding	6 [1]	MF	58	2	5155, 4092	2	2.3253	0.183668
GO:0001047	core promoter binding	9 [4]	MF	46	2	1647, 5971	2	2.3253	0.183668
GO:0042994	cytoplasmic sequestering of transcription factor	8 [6], 9 [3], 10 [4], 11 [13], 12 [23], 13 [10], 14 [2]	BP	13	2	4792, 4794	2	2.3253	0.183668
GO:0006281	DNA repair	5 [4], 7 [5], 8 [3], 9 [8]	BP	271	2	7832, 1647	2	2.3253	0.183668
GO:0071542	dopaminergic neuron differentiation	8 [4]	BP	14	2	4040, 4929	2	2.3253	0.183668
GO:0048566	embryonic digestive tract development	6 [5], 7 [2]	BP	16	2	3576, 7124	2	2.3253	0.183668
GO:0035987	endodermal cell differentiation	7 [4]	BP	26	2	3624, 3914	2	2.3253	0.183668
GO:0060664	epithelial cell proliferation involved in salivary gland morphogenesis	6 [1]	BP	7	2	5155, 7124	2	2.3253	0.183668
GO:0021861	forebrain radial glial cell differentiation	9 [4]	BP	5	2	3280, 4040	2	2.3253	0.183668
GO:0000139	Golgi membrane	5 [2], 6 [3], 7 [2]	CC	472	2	2634, 5155	2	2.3253	0.183668
GO:0031072	heat shock protein binding	5 [1]	MF	35	2	4790, 4792	2	2.3253	0.183668
GO:0008201	heparin binding	5 [1], 6 [2]	MF	139	2	6347, 3491	2	2.3253	0.183668
GO:0033256	I-kappaB/NF-kappaB complex	5 [2]	CC	3	2	4790, 4792	2	2.3253	0.183668
GO:0007259	JAK-STAT cascade	7 [2], 8 [1]	BP	31	2	6347, 6776	2	2.3253	0.183668
GO:0060137	maternal process involved in parturition	5 [3]	BP	6	2	6347, 1906	2	2.3253	0.183668
GO:0048333	mesodermal cell differentiation	7 [4]	BP	11	2	3624, 23135	2	2.3253	0.183668
GO:0002548	monocyte chemotaxis	6 [2], 8 [8], 9 [1], 10 [6]	BP	17	2	6347, 5155	2	2.3253	0.183668
GO:0070266	necroptotic process	8 [6]	BP	12	2	330, 10105	2	2.3253	0.183668
GO:0010956	negative regulation of calcidiol 1-monooxygenase activity	9 [10], 10 [30], 11 [11], 12 [10]	BP	3	2	1594, 4790	2	2.3253	0.183668
GO:0032269	negative regulation of cellular protein metabolic process	8 [8], 9 [7]	BP	4	2	1906, 4790	2	2.3253	0.183668
GO:0010719	negative regulation of epithelial to mesenchymal transition	7 [2], 8 [4], 9 [14], 10 [14]	BP	21	2	1942, 4092	2	2.3253	0.183668
GO:0046888	negative regulation of hormone secretion	7 [3], 8 [6], 9 [5], 10 [4]	BP	10	2	1906, 3976	2	2.3253	0.183668
GO:2001243	negative regulation of intrinsic apoptotic signaling pathway	9 [20], 10 [12], 11 [7]	BP	23	2	597, 10105	2	2.3253	0.183668
GO:0010888	negative regulation of lipid storage	6 [1], 7 [1]	BP	7	2	4792, 7124	2	2.3253	0.183668
GO:1903507	negative regulation of nucleic acid-templated transcription	10 [36], 11 [25]	BP	33	2	3726, 5971	2	2.3253	0.183668
GO:0010801	negative regulation of peptidyl-threonine phosphorylation	11 [14], 12 [29]	BP	13	2	4092, 10253	2	2.3253	0.183668
GO:0042326	negative regulation of phosphorylation	10 [12]	BP	21	2	330, 3624	2	2.3253	0.183668
GO:0031397	negative regulation of protein ubiquitination	11 [14], 12 [13]	BP	33	2	4092, 7128	2	2.3253	0.183668
GO:0034392	negative regulation of smooth muscle cell apoptotic process	11 [7]	BP	5	2	1906, 4040	2	2.3253	0.183668
GO:0048662	negative regulation of smooth muscle cell proliferation	8 [4]	BP	28	2	7128, 10221	2	2.3253	0.183668
GO:0030316	osteoclast differentiation	9 [8]	BP	24	2	3726, 7124	2	2.3253	0.183668
GO:0030168	platelet activation	6 [2]	BP	207	2	5155, 388	2	2.3253	0.183668
GO:0090280	positive regulation of calcium ion import	9 [8], 10 [10], 11 [2]	BP	15	2	6347, 5155	2	2.3253	0.183668
GO:0022409	positive regulation of cell-cell adhesion	8 [4]	BP	16	2	6347, 4092	2	2.3253	0.183668
GO:0051272	positive regulation of cellular component movement	7 [4]	BP	11	2	604, 2113	2	2.3253	0.183668
GO:0032270	positive regulation of cellular protein metabolic process	8 [8], 9 [7]	BP	14	2	3624, 4792	2	2.3253	0.183668
GO:0045080	positive regulation of chemokine biosynthetic process	9 [10], 10 [39]	BP	9	2	148022, 7124	2	2.3253	0.183668
GO:0043280	positive regulation of cysteine-type endopeptidase activity involved in apoptotic process	10 [6], 11 [7], 12 [8], 13 [18], 14 [7], 15 [15]	BP	38	2	3491, 7124	2	2.3253	0.183668
GO:0050715	positive regulation of cytokine secretion	8 [4], 9 [3], 10 [11], 11 [8]	BP	27	2	3552, 7124	2	2.3253	0.183668
GO:0010595	positive regulation of endothelial cell migration	8 [4], 10 [6], 11 [12]	BP	38	2	1906, 2113	2	2.3253	0.183668
GO:0045648	positive regulation of erythrocyte differentiation	7 [3], 8 [6], 9 [14]	BP	21	2	2113, 3624	2	2.3253	0.183668
GO:1900127	positive regulation of hyaluronan biosynthetic process	8 [6], 9 [9], 10 [4], 11 [2]	BP	3	2	4790, 5155	2	2.3253	0.183668
GO:0045086	positive regulation of interleukin-2 biosynthetic process	9 [10], 10 [39]	BP	13	2	3552, 6776	2	2.3253	0.183668
GO:0032755	positive regulation of interleukin-6 production	8 [4]	BP	39	2	148022, 7124	2	2.3253	0.183668
GO:0043507	positive regulation of JUN kinase activity	11 [18], 12 [52], 13 [45], 14 [40], 15 [63]	BP	28	2	1906, 7124	2	2.3253	0.183668
GO:0090023	positive regulation of neutrophil chemotaxis	9 [5], 10 [12], 11 [21], 12 [22], 13 [16]	BP	18	2	1906, 3576	2	2.3253	0.183668
GO:0051770	positive regulation of nitric-oxide synthase biosynthetic process	9 [10]	BP	14	2	6347, 6364	2	2.3253	0.183668
GO:0045860	positive regulation of protein kinase activity	9 [5], 10 [6], 11 [14], 12 [45]	BP	46	2	3491, 6385	2	2.3253	0.183668
GO:0051897	positive regulation of protein kinase B signaling	9 [10], 10 [6]	BP	76	2	10253, 7124	2	2.3253	0.183668
GO:0050806	positive regulation of synaptic transmission	5 [1], 7 [3], 8 [4]	BP	12	2	6347, 7124	2	2.3253	0.183668
GO:0042517	positive regulation of tyrosine phosphorylation of Stat3 protein	11 [14], 12 [8], 13 [18], 14 [37]	BP	27	2	3280, 3976	2	2.3253	0.183668
GO:0043491	protein kinase B signaling	7 [2], 8 [1]	BP	32	2	6347, 7124	2	2.3253	0.183668
GO:0006479	protein methylation	6 [1], 7 [2], 8 [2], 9 [4], 10 [4]	BP	18	2	694, 7832	2	2.3253	0.183668
GO:0072593	reactive oxygen species metabolic process	5 [2]	BP	32	2	3491, 5155	2	2.3253	0.183668
GO:0045765	regulation of angiogenesis	7 [1], 8 [2]	BP	25	2	1942, 2113	2	2.3253	0.183668
GO:0033628	regulation of cell adhesion mediated by integrin	7 [1]	BP	11	2	1942, 5328	2	2.3253	0.183668
GO:2000116	regulation of cysteine-type endopeptidase activity	9 [1], 10 [1], 11 [2]	BP	2	2	329, 330	2	2.3253	0.183668
GO:0045598	regulation of fat cell differentiation	7 [2]	BP	11	2	3280, 4040	2	2.3253	0.183668
GO:0002634	regulation of germinal center formation	9 [2]	BP	4	2	604, 7128	2	2.3253	0.183668
GO:0060544	regulation of necroptotic process	8 [2]	BP	3	2	329, 330	2	2.3253	0.183668
GO:0070424	regulation of nucleotide-binding oligomerization domain containing signaling pathway	6 [1], 8 [2], 9 [1]	BP	3	2	329, 330	2	2.3253	0.183668
GO:2000377	regulation of reactive oxygen species metabolic process	7 [2]	BP	18	2	8870, 7124	2	2.3253	0.183668
GO:0039535	regulation of RIG-I signaling pathway	8 [1], 9 [5], 10 [2]	BP	2	2	329, 330	2	2.3253	0.183668
GO:0034121	regulation of toll-like receptor signaling pathway	6 [1], 7 [2], 8 [1]	BP	3	2	329, 330	2	2.3253	0.183668
GO:0043200	response to amino acid	6 [3], 7 [2]	BP	24	2	6347, 1906	2	2.3253	0.183668
GO:0046677	response to antibiotic	6 [1]	BP	31	2	6347, 2113	2	2.3253	0.183668
GO:0046688	response to copper ion	6 [1], 7 [1]	BP	13	2	3552, 4790	2	2.3253	0.183668
GO:0034976	response to endoplasmic reticulum stress	6 [3]	BP	52	2	3576, 8795	2	2.3253	0.183668
GO:0032355	response to estradiol	7 [2], 8 [1], 9 [3]	BP	75	2	2113, 5155	2	2.3253	0.183668
GO:0043330	response to exogenous dsRNA	7 [1], 8 [1]	BP	35	2	4792, 148022	2	2.3253	0.183668
GO:0034616	response to laminar fluid shear stress	6 [1]	BP	8	2	2113, 4092	2	2.3253	0.183668
GO:0002237	response to molecule of bacterial origin	6 [3]	BP	9	2	3576, 7128	2	2.3253	0.183668
GO:0014070	response to organic cyclic compound	6 [1]	BP	43	2	7832, 9308	2	2.3253	0.183668
GO:0006979	response to oxidative stress	5 [1]	BP	98	2	694, 4790	2	2.3253	0.183668
GO:0007266	Rho protein signal transduction	9 [2], 10 [1]	BP	48	2	604, 388	2	2.3253	0.183668
GO:0045202	synapse	3 [1]	CC	148	2	6347, 4040	2	2.3253	0.183668
GO:0050852	T cell receptor signaling pathway	8 [1], 10 [6], 11 [7], 12 [6]	BP	93	2	4790, 4792	2	2.3253	0.183668
GO:0006927	transformed cell apoptotic process	9 [3]	BP	7	2	388, 7124	2	2.3253	0.183668
GO:0003281	ventricular septum development	6 [3]	BP	17	2	3491, 3280	2	2.3253	0.183668
GO:0000122	negative regulation of transcription from RNA polymerase II promoter	10 [6], 11 [35], 12 [48], 13 [33]	BP	610	9	604, 8553, 1906, 1942, 2114, 3280, 4790, 4092, 7124	21	0.996558	0.184023
GO:0046872	metal ion binding	6 [1]	MF	1816	7	604, 25819, 1961, 3097, 23135, 4092, 7699	18	0.904284	0.185997
GO:0016021	integral component of membrane	4 [1]	CC	3890	8	79669, 9076, 120114, 8870, 143903, 4040, 9780, 8795	17	1.09426	0.188166
GO:0032496	response to lipopolysaccharide	6 [1], 7 [4]	BP	122	4	25819, 1594, 1906, 10221	12	0.7751	0.191396
GO:0043565	sequence-specific DNA binding	7 [2]	MF	418	5	604, 2113, 3280, 23135, 23764	14	0.830465	0.191456
GO:0007596	blood coagulation	6 [2], 7 [3]	BP	482	5	3659, 23764, 5155, 5328, 388	9	1.29183	0.197834
GO:0030198	extracellular matrix organization	6 [3]	BP	311	5	3491, 3914, 5155, 6385, 7124	9	1.29183	0.197834
GO:0009612	response to mechanical stimulus	5 [2]	BP	54	5	7832, 6347, 2113, 8061, 3726	9	1.29183	0.197834
GO:0034142	toll-like receptor 4 signaling pathway	9 [2], 11 [2], 12 [3], 13 [22], 14 [2]	BP	96	5	329, 330, 4790, 4792, 148022	9	1.29183	0.197834
GO:0002224	toll-like receptor signaling pathway	8 [2], 10 [2], 11 [3], 12 [22], 13 [2]	BP	109	5	329, 330, 4790, 4792, 148022	9	1.29183	0.197834
GO:0008284	positive regulation of cell proliferation	7 [3]	BP	424	7	1906, 1961, 2113, 8061, 3280, 3976, 5155	17	0.957477	0.20005
GO:0070062	extracellular vesicular exosome	6 [7]	CC	2759	7	7832, 1942, 80336, 5328, 388, 6385, 7128	16	1.01732	0.206225
GO:0042803	protein homodimerization activity	6 [2]	MF	651	6	597, 8553, 3280, 4040, 4790, 5155	14	0.996558	0.219611
GO:0001525	angiogenesis	5 [3]	BP	208	4	6347, 1942, 3576, 388	7	1.32874	0.223703
GO:0007267	cell-cell signaling	5 [2], 6 [2]	BP	233	4	6364, 1906, 1942, 3624	7	1.32874	0.223703
GO:0030308	negative regulation of cell growth	7 [7]	BP	121	4	604, 694, 1594, 3624	7	1.32874	0.223703
GO:0042475	odontogenesis of dentin-containing tooth	7 [3]	BP	59	1	4040	5	0.46506	0.226239
GO:0051260	protein homooligomerization	9 [3]	BP	162	1	147040	5	0.46506	0.226239
GO:0005783	endoplasmic reticulum	6 [3], 7 [1]	CC	686	3	3460, 4040, 9780	9	0.7751	0.232267
GO:0005509	calcium ion binding	7 [1]	MF	680	2	120114, 6776	7	0.664372	0.234929
GO:0007399	nervous system development	6 [1]	BP	274	2	3280, 3624	7	0.664372	0.234929
GO:0060021	palate development	5 [1]	BP	76	2	3624, 4040	7	0.664372	0.234929
GO:0044281	small molecule metabolic process	5 [2]	BP	1404	2	1594, 6385	7	0.664372	0.234929
GO:0042493	response to drug	5 [1]	BP	291	5	8061, 3624, 3726, 5155, 7124	11	1.05696	0.239771
GO:0005524	ATP binding	7 [3], 8 [9], 9 [3], 10 [6]	MF	1456	4	27, 81788, 415116, 10221	10	0.93012	0.252464
GO:0019901	protein kinase binding	7 [1]	MF	330	4	81669, 10723, 10253, 148022	8	1.16265	0.257378
GO:0005667	transcription factor complex	5 [2]	CC	183	4	10865, 2113, 5966, 4092	8	1.16265	0.257378
GO:0097190	apoptotic signaling pathway	6 [2], 7 [1]	BP	116	3	148022, 7124, 8795	5	1.39518	0.260069
GO:0007411	axon guidance	7 [2]	BP	333	3	27, 1942, 388	5	1.39518	0.260069
GO:0016477	cell migration	5 [1], 7 [2]	BP	136	3	694, 1942, 3280	5	1.39518	0.260069
GO:0003682	chromatin binding	4 [1]	MF	346	3	10865, 604, 91748	5	1.39518	0.260069
GO:0008083	growth factor activity	6 [1]	MF	161	3	3624, 3976, 5155	5	1.39518	0.260069
GO:0045121	membrane raft	5 [2]	CC	164	3	330, 6385, 7124	5	1.39518	0.260069
GO:0006469	negative regulation of protein kinase activity	9 [5], 10 [6], 11 [14], 12 [45]	BP	65	3	1647, 4040, 10221	5	1.39518	0.260069
GO:0048471	perinuclear region of cytoplasm	6 [1]	CC	547	3	6347, 25819, 4794	5	1.39518	0.260069
GO:0070374	positive regulation of ERK1 and ERK2 cascade	10 [12], 11 [7], 12 [16]	BP	114	3	5155, 10253, 7124	5	1.39518	0.260069
GO:0033138	positive regulation of peptidyl-serine phosphorylation	11 [14], 12 [29]	BP	62	3	3976, 10253, 7124	5	1.39518	0.260069
GO:0031398	positive regulation of protein ubiquitination	11 [14], 12 [13]	BP	52	3	330, 4092, 148022	5	1.39518	0.260069
GO:0016567	protein ubiquitination	10 [4], 11 [4]	BP	315	3	330, 56929, 147040	5	1.39518	0.260069
GO:0042127	regulation of cell proliferation	6 [1]	BP	114	3	329, 4792, 5328	5	1.39518	0.260069
GO:0014823	response to activity	4 [1]	BP	32	3	6347, 1906, 7124	5	1.39518	0.260069
GO:0032570	response to progesterone	7 [3], 8 [3]	BP	32	3	6347, 8061, 3726	5	1.39518	0.260069
GO:0000977	RNA polymerase II regulatory region sequence-specific DNA binding	9 [2], 10 [8]	MF	75	3	604, 8061, 3726	5	1.39518	0.260069
GO:0007283	spermatogenesis	7 [3]	BP	354	3	604, 330, 694	5	1.39518	0.260069
GO:0006367	transcription initiation from RNA polymerase II promoter	9 [6], 10 [30], 11 [8]	BP	185	3	3726, 4929, 4092	5	1.39518	0.260069
GO:0031625	ubiquitin protein ligase binding	7 [1]	MF	183	3	4792, 4092, 10221	5	1.39518	0.260069
GO:0005102	receptor binding	5 [1]	MF	284	4	6347, 1942, 3976, 4040	9	1.03347	0.265447
GO:0007179	transforming growth factor beta receptor signaling pathway	7 [2], 9 [8], 10 [1]	BP	132	4	6347, 3726, 5155, 4092	9	1.03347	0.265447
GO:0010467	gene expression	6 [1]	BP	673	3	3726, 4929, 4092	8	0.871988	0.272821
GO:0003690	double-stranded DNA binding	8 [2]	MF	92	2	3726, 4790	6	0.7751	0.296036
GO:0005789	endoplasmic reticulum membrane	4 [1], 5 [4], 6 [3], 7 [2]	CC	735	2	79669, 9780	6	0.7751	0.296036
GO:0006184	GTP catabolic process	9 [3], 10 [81], 11 [273], 12 [358], 13 [240]	BP	236	2	2634, 388	6	0.7751	0.296036
GO:0005739	mitochondrion	6 [3], 7 [1]	CC	1146	2	1594, 4790	6	0.7751	0.296036
GO:0002755	MyD88-dependent toll-like receptor signaling pathway	9 [2], 11 [2], 12 [3], 13 [22], 14 [2]	BP	81	2	4790, 4792	6	0.7751	0.296036
GO:0004674	protein serine/threonine kinase activity	8 [2]	MF	327	2	81788, 415116	6	0.7751	0.296036
GO:0000978	RNA polymerase II core promoter proximal region sequence-specific DNA binding	10 [4], 11 [16]	MF	172	2	2114, 3659	6	0.7751	0.296036
GO:0035914	skeletal muscle cell differentiation	7 [4]	BP	45	2	7832, 23764	6	0.7751	0.296036
GO:0071277	cellular response to calcium ion	8 [6]	BP	39	3	1906, 3726, 10105	6	1.16265	0.298803
GO:0007565	female pregnancy	5 [4]	BP	86	3	2113, 8061, 6776	6	1.16265	0.298803
GO:0005794	Golgi apparatus	6 [3], 7 [1]	CC	708	3	8553, 4040, 4794	6	1.16265	0.298803
GO:0016874	ligase activity	4 [1]	MF	233	3	329, 330, 7128	6	1.16265	0.298803
GO:0048011	neurotrophin TRK receptor signaling pathway	8 [2], 9 [8], 10 [1]	BP	276	3	4790, 4792, 5155	6	1.16265	0.298803
GO:0030335	positive regulation of cell migration	8 [4], 9 [8]	BP	135	3	3491, 1906, 5155	6	1.16265	0.298803
GO:0007204	positive regulation of cytosolic calcium ion concentration	12 [4], 13 [12]	BP	110	3	27, 1906, 4040	6	1.16265	0.298803
GO:0010628	positive regulation of gene expression	8 [4]	BP	154	3	5971, 10253, 7124	6	1.16265	0.298803
GO:0006508	proteolysis	6 [1], 7 [1]	BP	506	3	11174, 5328, 7128	6	1.16265	0.298803
GO:0051726	regulation of cell cycle	6 [1]	BP	106	3	329, 3659, 3726	6	1.16265	0.298803
GO:0001078	RNA polymerase II core promoter proximal region sequence-specific DNA binding transcription factor activity involved in negative regulation of transcription	7 [2]	MF	64	3	8553, 2114, 3280	6	1.16265	0.298803
GO:0000981	sequence-specific DNA binding RNA polymerase II transcription factor activity	5 [1]	MF	86	3	8553, 2113, 2114	6	1.16265	0.298803
GO:0044212	transcription regulatory region DNA binding	8 [4]	MF	172	3	4790, 4092, 7124	6	1.16265	0.298803
GO:0004842	ubiquitin-protein transferase activity	5 [1]	MF	265	3	329, 330, 7128	6	1.16265	0.298803
GO:0038095	Fc-epsilon receptor signaling pathway	9 [4], 10 [4]	BP	186	3	4790, 4792, 5155	7	0.996558	0.299202
GO:0005525	GTP binding	7 [3], 8 [9], 9 [3], 10 [6]	MF	367	3	80117, 2634, 388	7	0.996558	0.299202
GO:0043524	negative regulation of neuron apoptotic process	9 [5], 10 [6]	BP	124	3	7832, 6347, 4929	7	0.996558	0.299202
GO:0018108	peptidyl-tyrosine phosphorylation	9 [6], 10 [8], 11 [4]	BP	136	3	27, 5155, 6776	7	0.996558	0.299202
GO:0003714	transcription corepressor activity	6 [1]	MF	183	3	8553, 3726, 5971	7	0.996558	0.299202
GO:0006919	activation of cysteine-type endopeptidase activity involved in apoptotic process	10 [1], 11 [7], 12 [13], 13 [15], 14 [34], 15 [14], 16 [30]	BP	78	2	7124, 8795	3	1.5502	0.317332
GO:0000187	activation of MAPK activity	11 [17], 12 [20], 13 [38], 14 [63], 15 [57]	BP	94	2	1942, 7124	3	1.5502	0.317332
GO:0000185	activation of MAPKKK activity	9 [2], 10 [11], 11 [19], 12 [27], 13 [30], 14 [96]	BP	9	2	1647, 7124	3	1.5502	0.317332
GO:0006987	activation of signaling protein activity involved in unfolded protein response	9 [8], 10 [27], 11 [6], 12 [14], 13 [45]	BP	64	2	6347, 3576	3	1.5502	0.317332
GO:0009653	anatomical structure morphogenesis	4 [1]	BP	90	2	3491, 8870	3	1.5502	0.317332
GO:0060326	cell chemotaxis	6 [6], 7 [1], 8 [2]	BP	51	2	6364, 5155	3	1.5502	0.317332
GO:0008283	cell proliferation	4 [1]	BP	343	2	3491, 3552	3	1.5502	0.317332
GO:0044267	cellular protein metabolic process	6 [3], 7 [2]	BP	526	2	6347, 3576	3	1.5502	0.317332
GO:0035690	cellular response to drug	6 [4]	BP	52	2	6347, 1906	3	1.5502	0.317332
GO:0031668	cellular response to extracellular stimulus	5 [2], 6 [4]	BP	16	2	8061, 4929	3	1.5502	0.317332
GO:0044344	cellular response to fibroblast growth factor stimulus	6 [2], 8 [6]	BP	22	2	6347, 3576	3	1.5502	0.317332
GO:0071316	cellular response to nicotine	8 [10], 9 [14]	BP	8	2	4790, 7124	3	1.5502	0.317332
GO:0005813	centrosome	6 [2], 7 [2], 8 [1]	CC	353	2	9662, 7128	3	1.5502	0.317332
GO:0051607	defense response to virus	5 [1], 6 [2], 7 [1], 8 [4]	BP	146	2	3659, 148022	3	1.5502	0.317332
GO:0010008	endosome membrane	5 [2], 6 [3], 7 [2]	CC	167	2	388, 148022	3	1.5502	0.317332
GO:0009897	external side of plasma membrane	5 [3]	CC	188	2	9308, 7124	3	1.5502	0.317332
GO:0097191	extrinsic apoptotic signaling pathway	7 [4], 8 [2]	BP	38	2	3624, 7124	3	1.5502	0.317332
GO:0097192	extrinsic apoptotic signaling pathway in absence of ligand	7 [2], 8 [5], 9 [2]	BP	37	2	597, 3552	3	1.5502	0.317332
GO:0008625	extrinsic apoptotic signaling pathway via death domain receptors	8 [4], 9 [2]	BP	35	2	7124, 8795	3	1.5502	0.317332
GO:0005179	hormone activity	6 [1]	MF	96	2	1906, 3624	3	1.5502	0.317332
GO:0007254	JNK cascade	8 [7], 9 [6], 10 [3], 11 [2]	BP	52	2	7124, 10221	3	1.5502	0.317332
GO:0000165	MAPK cascade	6 [4], 7 [4], 8 [2], 9 [2]	BP	75	2	6347, 7124	3	1.5502	0.317332
GO:0030901	midbrain development	5 [3]	BP	32	2	3280, 4040	3	1.5502	0.317332
GO:0005741	mitochondrial outer membrane	6 [8], 7 [1], 8 [2]	CC	115	2	597, 1594	3	1.5502	0.317332
GO:0030336	negative regulation of cell migration	8 [4], 9 [8]	BP	84	2	5155, 4092	3	1.5502	0.317332
GO:0070373	negative regulation of ERK1 and ERK2 cascade	10 [12], 11 [7], 12 [16]	BP	32	2	3976, 10253	3	1.5502	0.317332
GO:2001240	negative regulation of extrinsic apoptotic signaling pathway in absence of ligand	9 [6], 10 [16], 11 [7], 12 [8]	BP	35	2	3552, 7124	3	1.5502	0.317332
GO:0032715	negative regulation of interleukin-6 production	8 [4]	BP	20	2	7124, 7128	3	1.5502	0.317332
GO:0045668	negative regulation of osteoblast differentiation	8 [12]	BP	38	2	25819, 7124	3	1.5502	0.317332
GO:0055114	oxidation-reduction process	5 [2]	BP	576	2	1594, 23135	3	1.5502	0.317332
GO:0048711	positive regulation of astrocyte differentiation	11 [4], 12 [26]	BP	9	2	3280, 3976	3	1.5502	0.317332
GO:0030890	positive regulation of B cell proliferation	10 [12], 11 [21]	BP	35	2	604, 148022	3	1.5502	0.317332
GO:0030513	positive regulation of BMP signaling pathway	9 [10], 10 [6]	BP	28	2	3491, 3280	3	1.5502	0.317332
GO:0090263	positive regulation of canonical Wnt signaling pathway	9 [10], 10 [6]	BP	58	2	4040, 4790	3	1.5502	0.317332
GO:0045787	positive regulation of cell cycle	7 [3]	BP	24	2	8061, 4040	3	1.5502	0.317332
GO:0045084	positive regulation of interleukin-12 biosynthetic process	9 [10], 10 [39]	BP	7	2	3659, 5966	3	1.5502	0.317332
GO:0043410	positive regulation of MAPK cascade	9 [10], 10 [6], 11 [14]	BP	62	2	3976, 5155	3	1.5502	0.317332
GO:0032436	positive regulation of proteasomal ubiquitin-dependent protein catabolic process	9 [12], 10 [4], 11 [7], 12 [64], 13 [37], 14 [15]	BP	45	2	4092, 10221	3	1.5502	0.317332
GO:2000379	positive regulation of reactive oxygen species metabolic process	8 [8]	BP	28	2	1647, 5155	3	1.5502	0.317332
GO:0032760	positive regulation of tumor necrosis factor production	9 [5]	BP	37	2	6347, 148022	3	1.5502	0.317332
GO:0002020	protease binding	6 [1]	MF	74	2	7124, 7128	3	1.5502	0.317332
GO:0032403	protein complex binding	5 [1]	MF	187	2	3914, 4792	3	1.5502	0.317332
GO:0009611	response to wounding	5 [1]	BP	55	2	6347, 5155	3	1.5502	0.317332
GO:0004871	signal transducer activity	4 [1]	MF	224	2	6776, 148022	3	1.5502	0.317332
GO:0060337	type I interferon signaling pathway	8 [2], 9 [12]	BP	66	2	2634, 3659	3	1.5502	0.317332
GO:0060412	ventricular septum morphogenesis	6 [3]	BP	20	2	3280, 4092	3	1.5502	0.317332
GO:0007568	aging	5 [2]	BP	127	1	6347	4	0.581325	0.319695
GO:0030509	BMP signaling pathway	9 [2], 10 [2], 11 [5], 12 [6], 13 [4]	BP	64	1	4092	4	0.581325	0.319695
GO:0031410	cytoplasmic vesicle	5 [2], 6 [2]	CC	116	1	4040	4	0.581325	0.319695
GO:0001889	liver development	5 [2], 6 [3], 7 [1]	BP	83	1	3280	4	0.581325	0.319695
GO:0005874	microtubule	5 [1], 6 [1], 7 [1]	CC	282	1	10253	4	0.581325	0.319695
GO:0001843	neural tube closure	7 [3]	BP	75	1	4040	4	0.581325	0.319695
GO:0043005	neuron projection	5 [2]	CC	168	1	8061	4	0.581325	0.319695
GO:0004715	non-membrane spanning protein tyrosine kinase activity	9 [2]	MF	46	1	27	4	0.581325	0.319695
GO:0048008	platelet-derived growth factor receptor signaling pathway	9 [2], 10 [1]	BP	27	1	5155	4	0.581325	0.319695
GO:0045666	positive regulation of neuron differentiation	8 [6], 9 [4], 10 [18]	BP	71	1	147040	4	0.581325	0.319695
GO:0009791	post-embryonic development	5 [4]	BP	79	1	4929	4	0.581325	0.319695
GO:0051291	protein heterooligomerization	9 [3]	BP	57	1	330	4	0.581325	0.319695
GO:0051602	response to electrical stimulus	5 [1]	BP	24	1	7832	4	0.581325	0.319695
GO:0042542	response to hydrogen peroxide	6 [1], 7 [2]	BP	40	1	8061	4	0.581325	0.319695
GO:0001102	RNA polymerase II activating transcription factor binding	7 [2]	MF	37	1	8553	4	0.581325	0.319695
GO:0001077	RNA polymerase II core promoter proximal region sequence-specific DNA binding transcription factor activity involved in positive regulation of transcription	7 [2]	MF	151	1	7832	4	0.581325	0.319695
GO:0001228	RNA polymerase II transcription regulatory region sequence-specific DNA binding transcription factor activity involved in positive regulation of transcription	6 [1]	MF	41	1	4929	4	0.581325	0.319695
GO:0001501	skeletal system development	6 [1]	BP	131	1	2114	4	0.581325	0.319695
GO:0055085	transmembrane transport	5 [3], 6 [2], 7 [1]	BP	616	1	10723	4	0.581325	0.319695
GO:0003924	GTPase activity	9 [1]	MF	217	2	2634, 388	5	0.93012	0.346759
GO:0007507	heart development	5 [2], 6 [1]	BP	145	2	1906, 5155	5	0.93012	0.346759
GO:0010629	negative regulation of gene expression	8 [4]	BP	85	2	25819, 7124	5	0.93012	0.346759
GO:0001649	osteoblast differentiation	7 [4]	BP	99	2	3491, 3726	5	0.93012	0.346759
GO:0001938	positive regulation of endothelial cell proliferation	9 [5]	BP	63	2	6347, 5155	5	0.93012	0.346759
GO:0051591	response to cAMP	6 [1], 7 [2], 8 [3]	BP	45	2	8061, 3726	5	0.93012	0.346759
GO:0007264	small GTPase mediated signal transduction	7 [2], 8 [1]	BP	320	2	80117, 388	5	0.93012	0.346759
GO:0005198	structural molecule activity	3 [1]	MF	191	2	9076, 3914	5	0.93012	0.346759
GO:0034166	toll-like receptor 10 signaling pathway	9 [2], 11 [2], 12 [3], 13 [22], 14 [2]	BP	65	2	4790, 4792	5	0.93012	0.346759
GO:0034134	toll-like receptor 2 signaling pathway	9 [2], 11 [2], 12 [3], 13 [22], 14 [2]	BP	73	2	4790, 4792	5	0.93012	0.346759
GO:0034146	toll-like receptor 5 signaling pathway	9 [2], 11 [2], 12 [3], 13 [22], 14 [2]	BP	65	2	4790, 4792	5	0.93012	0.346759
GO:0034162	toll-like receptor 9 signaling pathway	9 [2], 11 [2], 12 [3], 13 [22], 14 [2]	BP	72	2	4790, 4792	5	0.93012	0.346759
GO:0038123	toll-like receptor TLR1:TLR2 signaling pathway	9 [2], 11 [2], 12 [3], 13 [22], 14 [2]	BP	71	2	4790, 4792	5	0.93012	0.346759
GO:0038124	toll-like receptor TLR6:TLR2 signaling pathway	9 [2], 11 [2], 12 [3], 13 [22], 14 [2]	BP	71	2	4790, 4792	5	0.93012	0.346759
GO:0016032	viral process	5 [2], 6 [1]	BP	547	2	9076, 4792	5	0.93012	0.346759
GO:0009952	anterior/posterior pattern specification	7 [4]	BP	86	2	7832, 4040	4	1.16265	0.364097
GO:0007049	cell cycle	5 [2]	BP	188	2	147040, 415116	4	1.16265	0.364097
GO:0071397	cellular response to cholesterol	9 [28]	BP	13	2	3624, 4040	4	1.16265	0.364097
GO:0006974	cellular response to DNA damage stimulus	6 [3]	BP	164	2	604, 7832	4	1.16265	0.364097
GO:0071407	cellular response to organic cyclic compound	7 [5]	BP	39	2	6347, 7124	4	1.16265	0.364097
GO:0006952	defense response	5 [1]	BP	58	2	9308, 3624	4	1.16265	0.364097
GO:0030968	endoplasmic reticulum unfolded protein response	7 [5], 8 [6], 9 [6]	BP	83	2	6347, 3576	4	1.16265	0.364097
GO:0019899	enzyme binding	5 [1]	MF	294	2	694, 4792	4	1.16265	0.364097
GO:0007173	epidermal growth factor receptor signaling pathway	10 [2], 11 [1]	BP	194	2	5155, 10253	4	1.16265	0.364097
GO:0008543	fibroblast growth factor receptor signaling pathway	7 [2], 9 [8], 10 [1]	BP	163	2	5155, 10253	4	1.16265	0.364097
GO:0035556	intracellular signal transduction	6 [2], 7 [1]	BP	337	2	3576, 4092	4	1.16265	0.364097
GO:0000287	magnesium ion binding	7 [1]	MF	186	2	27, 81788	4	1.16265	0.364097
GO:0007275	multicellular organismal development	5 [4]	BP	421	2	120114, 3976	4	1.16265	0.364097
GO:0045599	negative regulation of fat cell differentiation	8 [8]	BP	37	2	4040, 7124	4	1.16265	0.364097
GO:0032088	negative regulation of NF-kappaB transcription factor activity	7 [3], 11 [1], 12 [5], 13 [6], 14 [4]	BP	65	2	4792, 7128	4	1.16265	0.364097
GO:0009887	organ morphogenesis	5 [3]	BP	92	2	6347, 7124	4	1.16265	0.364097
GO:0045732	positive regulation of protein catabolic process	8 [4], 9 [7]	BP	51	2	8870, 7128	4	1.16265	0.364097
GO:0001934	positive regulation of protein phosphorylation	10 [12], 11 [25]	BP	110	2	3491, 7124	4	1.16265	0.364097
GO:0043234	protein complex	4 [1]	CC	320	2	330, 4092	4	1.16265	0.364097
GO:0000079	regulation of cyclin-dependent protein serine/threonine kinase activity	7 [1], 10 [1], 11 [1], 12 [2], 13 [6]	BP	51	2	81669, 1647	4	1.16265	0.364097
GO:0051412	response to corticosterone	7 [4], 9 [2], 10 [6]	BP	24	2	8061, 3726	4	1.16265	0.364097
GO:0034097	response to cytokine	6 [1]	BP	50	2	8061, 3726	4	1.16265	0.364097
GO:0000979	RNA polymerase II core promoter sequence-specific DNA binding	10 [4], 11 [16]	MF	44	2	4929, 6776	4	1.16265	0.364097
GO:0003713	transcription coactivator activity	6 [1]	MF	239	2	329, 3726	4	1.16265	0.364097
GO:0001657	ureteric bud development	6 [1], 7 [1], 10 [1]	BP	39	2	6385, 4092	4	1.16265	0.364097
GO:0071230	cellular response to amino acid stimulus	7 [13], 8 [12]	BP	42	1	7124	3	0.7751	0.421819
GO:0071320	cellular response to cAMP	7 [7], 8 [17], 9 [3]	BP	44	1	1961	3	0.7751	0.421819
GO:0071372	cellular response to follicle-stimulating hormone stimulus	8 [4], 9 [7]	BP	8	1	3624	3	0.7751	0.421819
GO:0071371	cellular response to gonadotropin stimulus	7 [3], 8 [6]	BP	11	1	1961	3	0.7751	0.421819
GO:0071363	cellular response to growth factor stimulus	7 [5]	BP	44	1	5155	3	0.7751	0.421819
GO:0032870	cellular response to hormone stimulus	6 [2], 7 [5]	BP	29	1	3726	3	0.7751	0.421819
GO:0009898	cytoplasmic side of plasma membrane	5 [2], 6 [1]	CC	42	1	329	3	0.7751	0.421819
GO:0030425	dendrite	6 [2]	CC	250	1	6347	3	0.7751	0.421819
GO:0042733	embryonic digit morphogenesis	6 [3]	BP	54	1	4040	3	0.7751	0.421819
GO:0035115	embryonic forelimb morphogenesis	8 [12]	BP	31	1	4040	3	0.7751	0.421819
GO:0030097	hemopoiesis	6 [2], 7 [1]	BP	58	1	5155	3	0.7751	0.421819
GO:0000188	inactivation of MAPK activity	11 [12], 12 [14], 13 [24], 14 [18], 15 [57]	BP	28	1	1844	3	0.7751	0.421819
GO:0042472	inner ear morphogenesis	6 [3]	BP	58	1	10253	3	0.7751	0.421819
GO:0007612	learning	6 [1], 7 [1], 9 [2]	BP	49	1	8061	3	0.7751	0.421819
GO:0030324	lung development	5 [2], 6 [1]	BP	80	1	3280	3	0.7751	0.421819
GO:0008584	male gonad development	6 [4], 7 [4]	BP	80	1	3624	3	0.7751	0.421819
GO:0042474	middle ear morphogenesis	6 [3]	BP	22	1	1906	3	0.7751	0.421819
GO:0003729	mRNA binding	8 [2]	MF	76	1	25819	3	0.7751	0.421819
GO:0001933	negative regulation of protein phosphorylation	10 [12], 11 [25]	BP	42	1	4040	3	0.7751	0.421819
GO:0030512	negative regulation of transforming growth factor beta receptor signaling pathway	8 [8], 9 [10], 10 [6]	BP	70	1	4092	3	0.7751	0.421819
GO:0000790	nuclear chromatin	5 [1], 7 [3], 8 [3]	CC	133	1	3659	3	0.7751	0.421819
GO:0016607	nuclear speck	8 [1], 9 [1]	CC	175	1	81669	3	0.7751	0.421819
GO:0003151	outflow tract morphogenesis	5 [3]	BP	39	1	3280	3	0.7751	0.421819
GO:0048015	phosphatidylinositol-mediated signaling	8 [2], 9 [1]	BP	120	1	5155	3	0.7751	0.421819
GO:0021983	pituitary gland development	6 [2], 7 [1]	BP	27	1	2113	3	0.7751	0.421819
GO:0045740	positive regulation of DNA replication	9 [25], 10 [26]	BP	39	1	5155	3	0.7751	0.421819
GO:0045600	positive regulation of fat cell differentiation	8 [8]	BP	35	1	25819	3	0.7751	0.421819
GO:0048146	positive regulation of fibroblast proliferation	8 [4]	BP	46	1	5155	3	0.7751	0.421819
GO:0050729	positive regulation of inflammatory response	8 [8], 9 [4]	BP	49	1	6776	3	0.7751	0.421819
GO:0043525	positive regulation of neuron apoptotic process	9 [5], 10 [6]	BP	46	1	7124	3	0.7751	0.421819
GO:1900745	positive regulation of p38MAPK cascade	10 [3], 11 [31], 12 [16], 13 [18]	BP	8	1	1647	3	0.7751	0.421819
GO:0046777	protein autophosphorylation	9 [6], 10 [4]	BP	159	1	415116	3	0.7751	0.421819
GO:0043235	receptor complex	5 [1]	CC	114	1	4040	3	0.7751	0.421819
GO:0032868	response to insulin	7 [1], 8 [3], 9 [2]	BP	54	1	5155	3	0.7751	0.421819
GO:0007605	sensory perception of sound	9 [2]	BP	125	1	10253	3	0.7751	0.421819
GO:0048538	thymus development	6 [4], 7 [2]	BP	40	1	3280	3	0.7751	0.421819
GO:0005164	tumor necrosis factor receptor binding	8 [1]	MF	30	1	7124	3	0.7751	0.421819
GO:0001570	vasculogenesis	7 [4]	BP	59	1	3726	3	0.7751	0.421819
GO:0042060	wound healing	6 [1]	BP	69	1	6364	3	0.7751	0.421819
GO:0001872	(1->3)-beta-D-glucan binding	6 [2]	MF	1	1	5806	1	2.3253	0.430052
GO:0006103	2-oxoglutarate metabolic process	9 [5], 10 [2]	BP	16	1	6776	1	2.3253	0.430052
GO:0051017	actin filament bundle assembly	6 [1], 9 [1]	BP	24	1	27	1	2.3253	0.430052
GO:0003785	actin monomer binding	7 [1]	MF	15	1	27	1	2.3253	0.430052
GO:0007250	activation of NF-kappaB-inducing kinase activity	9 [2], 10 [11], 11 [17], 12 [13], 13 [30], 14 [96]	BP	19	1	8795	1	2.3253	0.430052
GO:0032147	activation of protein kinase activity	10 [5], 11 [6], 12 [14], 13 [45]	BP	26	1	5155	1	2.3253	0.430052
GO:0032148	activation of protein kinase B activity	11 [5], 12 [6], 13 [14], 14 [45]	BP	21	1	5155	1	2.3253	0.430052
GO:0043509	activin A complex	5 [1], 6 [1]	CC	1	1	3624	1	2.3253	0.430052
GO:0048185	activin binding	6 [1]	MF	12	1	4092	1	2.3253	0.430052
GO:0032924	activin receptor signaling pathway	9 [2], 10 [1]	BP	14	1	3624	1	2.3253	0.430052
GO:0021984	adenohypophysis development	5 [3]	BP	7	1	3280	1	2.3253	0.430052
GO:0034333	adherens junction assembly	7 [4], 8 [3]	BP	7	1	4092	1	2.3253	0.430052
GO:0008344	adult locomotory behavior	6 [4], 7 [1]	BP	49	1	4929	1	2.3253	0.430052
GO:0000255	allantoin metabolic process	6 [5], 7 [3]	BP	3	1	6776	1	2.3253	0.430052
GO:0046658	anchored component of plasma membrane	5 [3]	CC	20	1	1942	1	2.3253	0.430052
GO:0019882	antigen processing and presentation	4 [1]	BP	34	1	5971	1	2.3253	0.430052
GO:0003180	aortic valve morphogenesis	6 [3]	BP	5	1	1942	1	2.3253	0.430052
GO:0016324	apical plasma membrane	4 [1], 5 [3], 6 [4]	CC	240	1	9076	1	2.3253	0.430052
GO:0008637	apoptotic mitochondrial changes	6 [1], 7 [1]	BP	21	1	10105	1	2.3253	0.430052
GO:0003278	apoptotic process involved in heart morphogenesis	8 [4], 9 [3], 10 [3]	BP	3	1	3491	1	2.3253	0.430052
GO:0014824	artery smooth muscle contraction	10 [5], 11 [2]	BP	8	1	1906	1	2.3253	0.430052
GO:0035910	ascending aorta morphogenesis	5 [3]	BP	3	1	3280	1	2.3253	0.430052
GO:0008306	associative learning	7 [1], 8 [1], 10 [2]	BP	19	1	7832	1	2.3253	0.430052
GO:0043615	astrocyte cell migration	7 [1], 9 [2]	BP	6	1	6347	1	2.3253	0.430052
GO:0060413	atrial septum morphogenesis	6 [3]	BP	10	1	3491	1	2.3253	0.430052
GO:0042668	auditory receptor cell fate determination	8 [4]	BP	3	1	3280	1	2.3253	0.430052
GO:0090245	axis elongation involved in somitogenesis	7 [1], 8 [2]	BP	3	1	4040	1	2.3253	0.430052
GO:0043679	axon terminus	6 [4]	CC	33	1	6347	1	2.3253	0.430052
GO:0001922	B-1 B cell homeostasis	7 [1], 10 [1]	BP	3	1	7128	1	2.3253	0.430052
GO:0045178	basal part of cell	4 [1]	CC	12	1	1906	1	2.3253	0.430052
GO:0016323	basolateral plasma membrane	4 [1], 5 [3], 6 [4]	CC	155	1	5155	1	2.3253	0.430052
GO:0051400	BH domain binding	6 [1]	MF	5	1	597	1	2.3253	0.430052
GO:0043425	bHLH transcription factor binding	6 [1]	MF	25	1	8553	1	2.3253	0.430052
GO:0008150	biological_process	2 [1]	BP	659	1	6385	1	2.3253	0.430052
GO:0048514	blood vessel morphogenesis	5 [3]	BP	18	1	5155	1	2.3253	0.430052
GO:0001974	blood vessel remodeling	6 [2]	BP	32	1	3976	1	2.3253	0.430052
GO:0007589	body fluid secretion	6 [4], 7 [2], 8 [1]	BP	10	1	1906	1	2.3253	0.430052
GO:0046849	bone remodeling	6 [2]	BP	17	1	4040	1	2.3253	0.430052
GO:0060445	branching involved in salivary gland morphogenesis	7 [5], 8 [3]	BP	12	1	5155	1	2.3253	0.430052
GO:0050873	brown fat cell differentiation	8 [4]	BP	32	1	3914	1	2.3253	0.430052
GO:0060449	bud elongation involved in lung branching	8 [1], 9 [2]	BP	5	1	10253	1	2.3253	0.430052
GO:0004498	calcidiol 1-monooxygenase activity	7 [2]	MF	1	1	1594	1	2.3253	0.430052
GO:0036378	calcitriol biosynthetic process from calciol	7 [7], 8 [2], 9 [78], 10 [13]	BP	4	1	1594	1	2.3253	0.430052
GO:0055074	calcium ion homeostasis	10 [2]	BP	19	1	1594	1	2.3253	0.430052
GO:0006816	calcium ion transport	9 [2], 10 [4], 11 [2]	BP	79	1	1594	1	2.3253	0.430052
GO:0016338	calcium-independent cell-cell adhesion via plasma membrane cell-adhesion molecules	7 [1]	BP	22	1	9076	1	2.3253	0.430052
GO:0060070	canonical Wnt signaling pathway	8 [2], 9 [1]	BP	78	1	4040	1	2.3253	0.430052
GO:0061310	canonical Wnt signaling pathway involved in cardiac neural crest cell differentiation involved in heart development	10 [8], 11 [4]	BP	1	1	4040	1	2.3253	0.430052
GO:0044335	canonical Wnt signaling pathway involved in neural crest cell differentiation	9 [2], 10 [1]	BP	2	1	4040	1	2.3253	0.430052
GO:0061324	canonical Wnt signaling pathway involved in positive regulation of cardiac outflow tract cell proliferation	9 [1], 10 [8], 11 [7]	BP	2	1	4040	1	2.3253	0.430052
GO:0044340	canonical Wnt signaling pathway involved in regulation of cell proliferation	9 [2], 10 [1]	BP	2	1	4040	1	2.3253	0.430052
GO:0005975	carbohydrate metabolic process	5 [2]	BP	329	1	6385	1	2.3253	0.430052
GO:0061309	cardiac neural crest cell development involved in outflow tract morphogenesis	10 [1], 11 [4]	BP	3	1	3280	1	2.3253	0.430052
GO:0016342	catenin complex	5 [3]	CC	8	1	4092	1	2.3253	0.430052
GO:0005261	cation channel activity	8 [6], 9 [1]	MF	17	1	9780	1	2.3253	0.430052
GO:0098655	cation transmembrane transport	7 [5], 8 [6], 9 [3]	BP	71	1	9780	1	2.3253	0.430052
GO:0006812	cation transport	6 [1], 7 [2], 8 [1]	BP	35	1	9780	1	2.3253	0.430052
GO:0031727	CCR2 chemokine receptor binding	9 [2]	MF	3	1	6347	1	2.3253	0.430052
GO:0043374	CD8-positive, alpha-beta T cell differentiation	9 [4], 11 [12]	BP	4	1	3659	1	2.3253	0.430052
GO:0034329	cell junction assembly	6 [4]	BP	75	1	3914	1	2.3253	0.430052
GO:0048469	cell maturation	6 [6]	BP	39	1	3280	1	2.3253	0.430052
GO:0042074	cell migration involved in gastrulation	7 [1], 9 [2]	BP	9	1	4040	1	2.3253	0.430052
GO:0048667	cell morphogenesis involved in neuron differentiation	8 [2], 9 [4]	BP	5	1	3280	1	2.3253	0.430052
GO:0048870	cell motility	4 [1], 6 [2]	BP	16	1	2113	1	2.3253	0.430052
GO:0030031	cell projection assembly	6 [4]	BP	8	1	5155	1	2.3253	0.430052
GO:0006884	cell volume homeostasis	6 [2], 7 [1]	BP	11	1	10723	1	2.3253	0.430052
GO:0005913	cell-cell adherens junction	5 [1], 6 [1]	CC	29	1	4092	1	2.3253	0.430052
GO:0045216	cell-cell junction organization	6 [3]	BP	64	1	9076	1	2.3253	0.430052
GO:0006921	cellular component disassembly involved in execution phase of apoptosis	6 [3]	BP	48	1	329	1	2.3253	0.430052
GO:0006968	cellular defense response	6 [1]	BP	61	1	8061	1	2.3253	0.430052
GO:0019725	cellular homeostasis	5 [2], 6 [1]	BP	11	1	6347	1	2.3253	0.430052
GO:0006464	cellular protein modification process	7 [4], 8 [4]	BP	95	1	27	1	2.3253	0.430052
GO:0071243	cellular response to arsenic-containing substance	6 [4]	BP	9	1	10105	1	2.3253	0.430052
GO:0071318	cellular response to ATP	7 [7], 8 [17], 9 [3]	BP	10	1	6347	1	2.3253	0.430052
GO:0070417	cellular response to cold	6 [4], 7 [1]	BP	2	1	4792	1	2.3253	0.430052
GO:0071549	cellular response to dexamethasone stimulus	8 [20], 10 [6], 11 [27]	BP	20	1	6347	1	2.3253	0.430052
GO:0071398	cellular response to fatty acid	7 [10], 8 [6]	BP	15	1	1906	1	2.3253	0.430052
GO:0071385	cellular response to glucocorticoid stimulus	9 [5], 10 [24]	BP	16	1	1906	1	2.3253	0.430052
GO:0042149	cellular response to glucose starvation	7 [4], 8 [2], 9 [6]	BP	17	1	81788	1	2.3253	0.430052
GO:0097011	cellular response to granulocyte macrophage colony-stimulating factor stimulus	8 [6]	BP	6	1	6776	1	2.3253	0.430052
GO:0034605	cellular response to heat	6 [4], 7 [1]	BP	31	1	3552	1	2.3253	0.430052
GO:0071403	cellular response to high density lipoprotein particle stimulus	7 [3], 8 [6]	BP	1	1	6347	1	2.3253	0.430052
GO:0035458	cellular response to interferon-beta	8 [6]	BP	12	1	3659	1	2.3253	0.430052
GO:0071223	cellular response to lipoteichoic acid	7 [8], 8 [6]	BP	8	1	6364	1	2.3253	0.430052
GO:0036006	cellular response to macrophage colony-stimulating factor stimulus	8 [6]	BP	6	1	6347	1	2.3253	0.430052
GO:0071389	cellular response to mineralocorticoid stimulus	9 [5], 10 [24]	BP	3	1	1906	1	2.3253	0.430052
GO:0071470	cellular response to osmotic stress	6 [8]	BP	5	1	5971	1	2.3253	0.430052
GO:0034599	cellular response to oxidative stress	6 [7]	BP	37	1	4929	1	2.3253	0.430052
GO:0036120	cellular response to platelet-derived growth factor stimulus	6 [2], 8 [6]	BP	5	1	6347	1	2.3253	0.430052
GO:0021954	central nervous system neuron development	7 [1], 8 [4]	BP	14	1	7832	1	2.3253	0.430052
GO:0021952	central nervous system projection neuron axonogenesis	10 [3], 11 [2], 12 [4]	BP	9	1	4929	1	2.3253	0.430052
GO:0005814	centriole	6 [2], 7 [3], 8 [1]	CC	84	1	9662	1	2.3253	0.430052
GO:0007099	centriole replication	6 [5], 7 [4], 8 [2]	BP	10	1	9662	1	2.3253	0.430052
GO:0010457	centriole-centriole cohesion	7 [1], 8 [1]	BP	6	1	9662	1	2.3253	0.430052
GO:0007098	centrosome cycle	6 [5], 7 [2], 8 [1]	BP	5	1	1647	1	2.3253	0.430052
GO:0021587	cerebellum morphogenesis	5 [3]	BP	4	1	4040	1	2.3253	0.430052
GO:0021795	cerebral cortex cell migration	8 [1], 10 [2]	BP	7	1	4040	1	2.3253	0.430052
GO:0021987	cerebral cortex development	5 [3]	BP	43	1	4040	1	2.3253	0.430052
GO:0044299	C-fiber	7 [2]	CC	4	1	6347	1	2.3253	0.430052
GO:0042056	chemoattractant activity	3 [1]	MF	22	1	5155	1	2.3253	0.430052
GO:0070098	chemokine-mediated signaling pathway	8 [2], 9 [6]	BP	34	1	6347	1	2.3253	0.430052
GO:1902476	chloride transmembrane transport	7 [8], 8 [12], 9 [19], 10 [16], 11 [7]	BP	84	1	10723	1	2.3253	0.430052
GO:0006821	chloride transport	8 [1], 9 [2], 10 [1]	BP	41	1	10723	1	2.3253	0.430052
GO:0060591	chondroblast differentiation	7 [4]	BP	4	1	3491	1	2.3253	0.430052
GO:0030204	chondroitin sulfate metabolic process	6 [2], 7 [5], 8 [2], 9 [4]	BP	49	1	6385	1	2.3253	0.430052
GO:0000785	chromatin	4 [1], 6 [1], 7 [1]	CC	74	1	3726	1	2.3253	0.430052
GO:0002439	chronic inflammatory response to antigenic stimulus	6 [2], 8 [2]	BP	2	1	7124	1	2.3253	0.430052
GO:0006101	citrate metabolic process	9 [5], 10 [2]	BP	6	1	6776	1	2.3253	0.430052
GO:0032154	cleavage furrow	5 [2]	CC	42	1	388	1	2.3253	0.430052
GO:0090102	cochlea development	5 [3]	BP	16	1	3280	1	2.3253	0.430052
GO:0072049	comma-shaped body morphogenesis	5 [3]	BP	3	1	3280	1	2.3253	0.430052
GO:0061009	common bile duct development	5 [3], 6 [1]	BP	2	1	3280	1	2.3253	0.430052
GO:0001849	complement component C1q binding	6 [2]	MF	7	1	5806	1	2.3253	0.430052
GO:0060026	convergent extension	7 [3]	BP	5	1	4040	1	2.3253	0.430052
GO:0005507	copper ion binding	8 [1]	MF	51	1	3552	1	2.3253	0.430052
GO:0071936	coreceptor activity involved in Wnt signaling pathway	6 [1], 7 [1]	MF	1	1	4040	1	2.3253	0.430052
GO:0006600	creatine metabolic process	7 [2], 8 [4], 10 [10], 11 [4]	BP	11	1	6776	1	2.3253	0.430052
GO:0046449	creatinine metabolic process	6 [5], 7 [4], 8 [3]	BP	4	1	6776	1	2.3253	0.430052
GO:0016018	cyclosporin A binding	5 [1], 6 [1]	MF	7	1	10105	1	2.3253	0.430052
GO:0001816	cytokine production	5 [2]	BP	25	1	5966	1	2.3253	0.430052
GO:0000910	cytokinesis	6 [2]	BP	53	1	388	1	2.3253	0.430052
GO:0016023	cytoplasmic membrane-bounded vesicle	6 [5], 7 [3]	CC	116	1	80117	1	2.3253	0.430052
GO:0033962	cytoplasmic mRNA processing body assembly	7 [1], 8 [1], 9 [2]	BP	9	1	25819	1	2.3253	0.430052
GO:0007253	cytoplasmic sequestering of NF-kappaB	9 [6], 10 [4], 11 [18], 12 [35], 13 [49], 14 [24], 15 [5]	BP	5	1	4792	1	2.3253	0.430052
GO:0000290	deadenylation-dependent decapping of nuclear-transcribed mRNA	10 [10], 11 [37], 12 [16]	BP	5	1	25819	1	2.3253	0.430052
GO:0016265	death	4 [1]	BP	5	1	4929	1	2.3253	0.430052
GO:0042742	defense response to bacterium	6 [2], 7 [1], 8 [4]	BP	107	1	6364	1	2.3253	0.430052
GO:0050830	defense response to Gram-positive bacterium	7 [2], 8 [1], 9 [4]	BP	56	1	7124	1	2.3253	0.430052
GO:0021542	dentate gyrus development	5 [3]	BP	14	1	7832	1	2.3253	0.430052
GO:0050982	detection of mechanical stimulus	6 [6]	BP	12	1	9780	1	2.3253	0.430052
GO:0050966	detection of mechanical stimulus involved in sensory perception of pain	7 [1], 8 [6]	BP	8	1	7124	1	2.3253	0.430052
GO:0046543	development of secondary female sexual characteristics	6 [2]	BP	3	1	6776	1	2.3253	0.430052
GO:0046544	development of secondary male sexual characteristics	6 [2]	BP	2	1	6776	1	2.3253	0.430052
GO:0051213	dioxygenase activity	5 [1]	MF	17	1	23135	1	2.3253	0.430052
GO:0006260	DNA replication	7 [7], 8 [7], 9 [8]	BP	130	1	5155	1	2.3253	0.430052
GO:0042942	D-serine transport	8 [1], 9 [4], 10 [5], 11 [6], 12 [6], 13 [3], 14 [1]	BP	2	1	4794	1	2.3253	0.430052
GO:0070888	E-box binding	9 [4]	MF	33	1	8553	1	2.3253	0.430052
GO:0035234	ectopic germ cell programmed cell death	5 [4], 6 [2], 7 [4], 8 [3]	BP	7	1	3552	1	2.3253	0.430052
GO:0007566	embryo implantation	5 [2]	BP	38	1	3976	1	2.3253	0.430052
GO:0048596	embryonic camera-type eye morphogenesis	8 [9]	BP	15	1	4040	1	2.3253	0.430052
GO:0003143	embryonic heart tube morphogenesis	6 [3], 7 [3], 8 [3]	BP	7	1	3280	1	2.3253	0.430052
GO:0030326	embryonic limb morphogenesis	7 [9]	BP	41	1	4040	1	2.3253	0.430052
GO:0009880	embryonic pattern specification	6 [4]	BP	23	1	4040	1	2.3253	0.430052
GO:0001892	embryonic placenta development	5 [4], 6 [2], 7 [1]	BP	23	1	5155	1	2.3253	0.430052
GO:0060136	embryonic process involved in female pregnancy	5 [3]	BP	7	1	3726	1	2.3253	0.430052
GO:0060059	embryonic retina morphogenesis in camera-type eye	6 [3]	BP	8	1	4040	1	2.3253	0.430052
GO:0003199	endocardial cushion to mesenchymal transition involved in heart valve formation	11 [2], 12 [4]	BP	3	1	1942	1	2.3253	0.430052
GO:0001958	endochondral ossification	7 [2]	BP	29	1	4664	1	2.3253	0.430052
GO:0031018	endocrine pancreas development	5 [3]	BP	39	1	3280	1	2.3253	0.430052
GO:0030139	endocytic vesicle	7 [5], 8 [3]	CC	47	1	6347	1	2.3253	0.430052
GO:0005788	endoplasmic reticulum lumen	6 [4], 7 [3]	CC	173	1	5155	1	2.3253	0.430052
GO:0033116	endoplasmic reticulum-Golgi intermediate compartment membrane	5 [2], 6 [3]	CC	34	1	9780	1	2.3253	0.430052
GO:0008333	endosome to lysosome transport	7 [1], 8 [5], 9 [5], 10 [3]	BP	31	1	388	1	2.3253	0.430052
GO:0045446	endothelial cell differentiation	8 [4]	BP	10	1	23135	1	2.3253	0.430052
GO:0031707	endothelin A receptor binding	9 [1]	MF	1	1	1906	1	2.3253	0.430052
GO:0031708	endothelin B receptor binding	9 [1]	MF	1	1	1906	1	2.3253	0.430052
GO:0043153	entrainment of circadian clock by photoperiod	6 [1], 7 [1], 8 [1]	BP	17	1	8553	1	2.3253	0.430052
GO:0046875	ephrin receptor binding	6 [1]	MF	30	1	1942	1	2.3253	0.430052
GO:0048013	ephrin receptor signaling pathway	9 [2], 10 [1]	BP	32	1	1942	1	2.3253	0.430052
GO:0008544	epidermis development	6 [1], 7 [1]	BP	82	1	3914	1	2.3253	0.430052
GO:0060742	epithelial cell differentiation involved in prostate gland development	5 [4], 8 [4]	BP	3	1	6776	1	2.3253	0.430052
GO:0042045	epithelial fluid transport	6 [1], 7 [2], 8 [1]	BP	4	1	1906	1	2.3253	0.430052
GO:0048821	erythrocyte development	7 [1], 8 [4]	BP	15	1	604	1	2.3253	0.430052
GO:0030218	erythrocyte differentiation	8 [4]	BP	38	1	3624	1	2.3253	0.430052
GO:0000132	establishment of mitotic spindle orientation	7 [4], 8 [10], 9 [12], 10 [4]	BP	16	1	10253	1	2.3253	0.430052
GO:0061436	establishment of skin barrier	8 [3], 10 [1]	BP	16	1	9076	1	2.3253	0.430052
GO:0035261	external genitalia morphogenesis	6 [4], 7 [3]	BP	2	1	4040	1	2.3253	0.430052
GO:0050840	extracellular matrix binding	4 [1]	MF	20	1	3491	1	2.3253	0.430052
GO:0061029	eyelid development in camera-type eye	5 [3]	BP	11	1	3624	1	2.3253	0.430052
GO:0006631	fatty acid metabolic process	6 [4], 7 [4], 9 [5], 10 [2]	BP	54	1	6776	1	2.3253	0.430052
GO:0001660	fever generation	8 [2], 9 [2]	BP	3	1	3552	1	2.3253	0.430052
GO:0042730	fibrinolysis	9 [9], 10 [5], 11 [3]	BP	18	1	5328	1	2.3253	0.430052
GO:0001968	fibronectin binding	5 [1]	MF	26	1	6385	1	2.3253	0.430052
GO:0021943	formation of radial glial scaffolds	8 [2], 9 [4]	BP	4	1	4040	1	2.3253	0.430052
GO:0070314	G1 to G0 transition	6 [2]	BP	4	1	1594	1	2.3253	0.430052
GO:0001702	gastrulation with mouth forming second	7 [3]	BP	21	1	4040	1	2.3253	0.430052
GO:0051866	general adaptation syndrome	6 [3]	BP	1	1	4929	1	2.3253	0.430052
GO:0002467	germinal center formation	7 [2]	BP	8	1	604	1	2.3253	0.430052
GO:0072012	glomerulus vasculature development	6 [3], 9 [1]	BP	3	1	3280	1	2.3253	0.430052
GO:0035259	glucocorticoid receptor binding	9 [1]	MF	9	1	2114	1	2.3253	0.430052
GO:0006006	glucose metabolic process	8 [2], 9 [2]	BP	122	1	7124	1	2.3253	0.430052
GO:0015758	glucose transport	8 [1], 9 [2], 10 [2]	BP	63	1	1906	1	2.3253	0.430052
GO:0006024	glycosaminoglycan biosynthetic process	7 [3], 8 [18]	BP	38	1	6385	1	2.3253	0.430052
GO:0006027	glycosaminoglycan catabolic process	8 [18]	BP	25	1	6385	1	2.3253	0.430052
GO:0030203	glycosaminoglycan metabolic process	7 [4]	BP	116	1	6385	1	2.3253	0.430052
GO:0005796	Golgi lumen	6 [4], 7 [3]	CC	89	1	6385	1	2.3253	0.430052
GO:0007187	G-protein coupled receptor signaling pathway, coupled to cyclic nucleotide second messenger	8 [2], 9 [1]	BP	40	1	6347	1	2.3253	0.430052
GO:0021986	habenula development	5 [3]	BP	2	1	4929	1	2.3253	0.430052
GO:0001942	hair follicle development	5 [2], 7 [3], 8 [1]	BP	38	1	3624	1	2.3253	0.430052
GO:0035684	helper T cell extravasation	7 [1], 8 [1], 9 [1], 10 [1], 11 [2], 12 [2]	BP	1	1	6347	1	2.3253	0.430052
GO:0020037	heme binding	6 [2]	MF	132	1	1594	1	2.3253	0.430052
GO:0031581	hemidesmosome assembly	8 [4]	BP	12	1	3914	1	2.3253	0.430052
GO:0042541	hemoglobin biosynthetic process	7 [8], 8 [6]	BP	6	1	3624	1	2.3253	0.430052
GO:0021575	hindbrain morphogenesis	5 [3]	BP	4	1	3280	1	2.3253	0.430052
GO:0001821	histamine secretion	6 [1], 7 [2], 8 [2], 9 [4], 10 [1]	BP	4	1	1906	1	2.3253	0.430052
GO:0071558	histone demethylase activity (H3-K27 specific)	6 [1]	MF	5	1	23135	1	2.3253	0.430052
GO:0071557	histone H3-K27 demethylation	8 [4], 9 [5], 10 [1], 11 [5], 12 [9], 13 [4]	BP	5	1	23135	1	2.3253	0.430052
GO:0016572	histone phosphorylation	6 [2], 7 [3], 8 [1], 9 [11], 10 [9]	BP	9	1	415116	1	2.3253	0.430052
GO:0005540	hyaluronic acid binding	6 [1]	MF	22	1	143903	1	2.3253	0.430052
GO:0021854	hypothalamus development	5 [3]	BP	13	1	2113	1	2.3253	0.430052
GO:0050930	induction of positive chemotaxis	9 [4], 10 [10]	BP	14	1	3576	1	2.3253	0.430052
GO:0043512	inhibin A complex	5 [1], 6 [1]	CC	2	1	3624	1	2.3253	0.430052
GO:0048016	inositol phosphate-mediated signaling	8 [2], 9 [1]	BP	10	1	1906	1	2.3253	0.430052
GO:0005520	insulin-like growth factor binding	6 [1]	MF	19	1	3491	1	2.3253	0.430052
GO:0005178	integrin binding	6 [3]	MF	98	1	3491	1	2.3253	0.430052
GO:0045171	intercellular bridge	4 [1]	CC	34	1	2113	1	2.3253	0.430052
GO:0004906	interferon-gamma receptor activity	8 [1], 9 [1]	MF	2	1	3460	1	2.3253	0.430052
GO:0005149	interleukin-1 receptor binding	7 [2]	MF	15	1	3552	1	2.3253	0.430052
GO:0005153	interleukin-8 receptor binding	9 [2]	MF	2	1	3576	1	2.3253	0.430052
GO:0070059	intrinsic apoptotic signaling pathway in response to endoplasmic reticulum stress	7 [3], 8 [4], 9 [2]	BP	25	1	8795	1	2.3253	0.430052
GO:0002041	intussusceptive angiogenesis	6 [3]	BP	1	1	3491	1	2.3253	0.430052
GO:0006811	ion transport	5 [1], 6 [2], 7 [1]	BP	163	1	10723	1	2.3253	0.430052
GO:0005506	iron ion binding	8 [1]	MF	150	1	1594	1	2.3253	0.430052
GO:0070411	I-SMAD binding	6 [1]	MF	11	1	4092	1	2.3253	0.430052
GO:0006549	isoleucine metabolic process	7 [2], 8 [4], 10 [10], 11 [4]	BP	3	1	6776	1	2.3253	0.430052
GO:0060397	JAK-STAT cascade involved in growth hormone signaling pathway	8 [2], 9 [1]	BP	23	1	6776	1	2.3253	0.430052
GO:0019900	kinase binding	6 [1]	MF	55	1	694	1	2.3253	0.430052
GO:0019210	kinase inhibitor activity	5 [2]	MF	4	1	4040	1	2.3253	0.430052
GO:0007595	lactation	6 [2], 7 [5], 8 [4], 9 [2]	BP	39	1	6776	1	2.3253	0.430052
GO:0005610	laminin-5 complex	5 [2], 6 [1]	CC	4	1	3914	1	2.3253	0.430052
GO:0031902	late endosome membrane	6 [2], 7 [3], 8 [2]	CC	85	1	388	1	2.3253	0.430052
GO:0046331	lateral inhibition	7 [2], 8 [2]	BP	1	1	3280	1	2.3253	0.430052
GO:0016328	lateral plasma membrane	5 [2]	CC	47	1	9076	1	2.3253	0.430052
GO:0005146	leukemia inhibitory factor receptor binding	7 [1]	MF	2	1	3976	1	2.3253	0.430052
GO:0048861	leukemia inhibitory factor signaling pathway	8 [2], 9 [1]	BP	4	1	3976	1	2.3253	0.430052
GO:0045321	leukocyte activation	4 [1], 6 [2]	BP	3	1	1906	1	2.3253	0.430052
GO:0002523	leukocyte migration involved in inflammatory response	5 [1], 7 [1], 9 [2]	BP	9	1	6347	1	2.3253	0.430052
GO:0050901	leukocyte tethering or rolling	7 [1], 8 [1]	BP	15	1	7124	1	2.3253	0.430052
GO:0019915	lipid storage	5 [1], 6 [1]	BP	20	1	6776	1	2.3253	0.430052
GO:0048286	lung alveolus development	5 [3]	BP	36	1	3976	1	2.3253	0.430052
GO:0060437	lung growth	5 [1], 6 [2]	BP	2	1	10253	1	2.3253	0.430052
GO:0060463	lung lobe morphogenesis	5 [3]	BP	8	1	3976	1	2.3253	0.430052
GO:0060426	lung vasculature development	7 [1]	BP	8	1	3976	1	2.3253	0.430052
GO:0043202	lysosomal lumen	7 [4], 8 [3]	CC	71	1	6385	1	2.3253	0.430052
GO:0002281	macrophage activation involved in immune response	7 [3], 8 [1], 9 [8]	BP	6	1	148022	1	2.3253	0.430052
GO:0060135	maternal process involved in female pregnancy	5 [3]	BP	21	1	6347	1	2.3253	0.430052
GO:0008381	mechanically-gated ion channel activity	8 [4], 9 [2]	MF	2	1	9780	1	2.3253	0.430052
GO:0031293	membrane protein intracellular domain proteolysis	8 [1], 9 [1]	BP	15	1	4790	1	2.3253	0.430052
GO:0008237	metallopeptidase activity	7 [1]	MF	70	1	11174	1	2.3253	0.430052
GO:0072264	metanephric glomerular endothelium development	8 [1], 9 [2], 10 [3], 11 [4]	BP	1	1	5155	1	2.3253	0.430052
GO:0072255	metanephric glomerular mesangial cell development	8 [3], 9 [12]	BP	1	1	5155	1	2.3253	0.430052
GO:0072262	metanephric glomerular mesangial cell proliferation involved in metanephros development	7 [2]	BP	2	1	5155	1	2.3253	0.430052
GO:0072282	metanephric nephron tubule morphogenesis	8 [3], 9 [9], 10 [3]	BP	3	1	3280	1	2.3253	0.430052
GO:0005815	microtubule organizing center	6 [1], 7 [1]	CC	119	1	5971	1	2.3253	0.430052
GO:0030917	midbrain-hindbrain boundary development	5 [3]	BP	3	1	4040	1	2.3253	0.430052
GO:0021555	midbrain-hindbrain boundary morphogenesis	6 [3]	BP	4	1	3280	1	2.3253	0.430052
GO:0005753	mitochondrial proton-transporting ATP synthase complex	5 [1], 6 [2], 7 [2], 8 [2]	CC	19	1	10105	1	2.3253	0.430052
GO:0031434	mitogen-activated protein kinase kinase binding	8 [1]	MF	12	1	10221	1	2.3253	0.430052
GO:0007095	mitotic G2 DNA damage checkpoint	9 [10], 10 [10], 12 [7], 13 [13], 14 [6]	BP	14	1	8870	1	2.3253	0.430052
GO:0003183	mitral valve morphogenesis	6 [3]	BP	4	1	1942	1	2.3253	0.430052
GO:0043426	MRF binding	7 [1]	MF	5	1	8553	1	2.3253	0.430052
GO:0006378	mRNA polyadenylation	10 [8], 11 [12], 12 [32]	BP	24	1	80336	1	2.3253	0.430052
GO:0006397	mRNA processing	8 [4], 9 [6], 10 [16]	BP	185	1	25819	1	2.3253	0.430052
GO:0048255	mRNA stabilization	7 [2], 11 [2]	BP	13	1	25819	1	2.3253	0.430052
GO:0010259	multicellular organismal aging	6 [2]	BP	15	1	1906	1	2.3253	0.430052
GO:0048644	muscle organ morphogenesis	6 [3]	BP	7	1	3976	1	2.3253	0.430052
GO:0043011	myeloid dendritic cell differentiation	7 [1], 9 [14]	BP	16	1	5971	1	2.3253	0.430052
GO:0001779	natural killer cell differentiation	7 [2], 9 [8]	BP	13	1	6776	1	2.3253	0.430052
GO:0071820	N-box binding	9 [4]	MF	1	1	3280	1	2.3253	0.430052
GO:0044869	negative regulation by host of viral exo-alpha-sialidase activity	9 [9], 10 [40], 11 [27], 12 [6]	BP	2	1	5806	1	2.3253	0.430052
GO:0044871	negative regulation by host of viral glycoprotein metabolic process	9 [19], 10 [12]	BP	2	1	5806	1	2.3253	0.430052
GO:0010693	negative regulation of alkaline phosphatase activity	9 [5], 10 [6], 12 [16]	BP	4	1	7124	1	2.3253	0.430052
GO:0016525	negative regulation of angiogenesis	7 [2], 8 [4], 9 [8], 10 [2]	BP	55	1	6347	1	2.3253	0.430052
GO:0032780	negative regulation of ATPase activity	8 [4], 9 [5], 11 [25], 12 [24], 13 [66], 14 [40]	BP	7	1	10105	1	2.3253	0.430052
GO:0045608	negative regulation of auditory receptor cell differentiation	9 [4], 10 [24], 11 [6], 12 [4], 13 [30]	BP	2	1	3280	1	2.3253	0.430052
GO:0050869	negative regulation of B cell activation	9 [5], 10 [6]	BP	5	1	7128	1	2.3253	0.430052
GO:0002903	negative regulation of B cell apoptotic process	12 [8]	BP	6	1	604	1	2.3253	0.430052
GO:0045578	negative regulation of B cell differentiation	9 [7], 10 [30], 11 [14]	BP	5	1	3624	1	2.3253	0.430052
GO:0030195	negative regulation of blood coagulation	8 [9], 9 [5], 10 [3]	BP	13	1	1906	1	2.3253	0.430052
GO:0045779	negative regulation of bone resorption	7 [3], 9 [5]	BP	8	1	7128	1	2.3253	0.430052
GO:0061048	negative regulation of branching involved in lung morphogenesis	7 [4], 8 [1], 9 [4]	BP	1	1	7124	1	2.3253	0.430052
GO:0030818	negative regulation of cAMP biosynthetic process	11 [42], 12 [174], 13 [108]	BP	11	1	1906	1	2.3253	0.430052
GO:2000349	negative regulation of CD40 signaling pathway	8 [8], 9 [5]	BP	1	1	7128	1	2.3253	0.430052
GO:0001953	negative regulation of cell-matrix adhesion	9 [5]	BP	14	1	604	1	2.3253	0.430052
GO:0032375	negative regulation of cholesterol transport	9 [1], 10 [4]	BP	4	1	4790	1	2.3253	0.430052
GO:0002740	negative regulation of cytokine secretion involved in immune response	9 [20], 10 [9], 11 [14], 12 [10]	BP	5	1	7124	1	2.3253	0.430052
GO:0061002	negative regulation of dendritic spine morphogenesis	8 [8], 9 [12], 10 [10], 11 [59], 12 [12], 13 [8], 14 [68]	BP	3	1	1942	1	2.3253	0.430052
GO:2000352	negative regulation of endothelial cell apoptotic process	10 [6]	BP	20	1	7128	1	2.3253	0.430052
GO:0042059	negative regulation of epidermal growth factor receptor signaling pathway	9 [10], 10 [6]	BP	36	1	10253	1	2.3253	0.430052
GO:0050680	negative regulation of epithelial cell proliferation	8 [4]	BP	57	1	4040	1	2.3253	0.430052
GO:0045647	negative regulation of erythrocyte differentiation	7 [3], 8 [6], 9 [14]	BP	8	1	6776	1	2.3253	0.430052
GO:1903016	negative regulation of exo-alpha-sialidase activity	8 [4], 9 [5]	BP	2	1	5806	1	2.3253	0.430052
GO:1902042	negative regulation of extrinsic apoptotic signaling pathway via death domain receptors	10 [12], 11 [7], 12 [8]	BP	24	1	7128	1	2.3253	0.430052
GO:0040037	negative regulation of fibroblast growth factor receptor signaling pathway	8 [16], 9 [5]	BP	10	1	10253	1	2.3253	0.430052
GO:0046882	negative regulation of follicle-stimulating hormone secretion	8 [2], 9 [5], 10 [10], 11 [9], 12 [6]	BP	4	1	3624	1	2.3253	0.430052
GO:2000978	negative regulation of forebrain neuron differentiation	9 [6], 10 [4], 11 [22]	BP	2	1	3280	1	2.3253	0.430052
GO:0034351	negative regulation of glial cell apoptotic process	10 [6]	BP	6	1	6347	1	2.3253	0.430052
GO:0060253	negative regulation of glial cell proliferation	8 [4], 10 [4], 11 [22]	BP	4	1	3280	1	2.3253	0.430052
GO:0046325	negative regulation of glucose import	8 [1], 9 [3]	BP	9	1	7124	1	2.3253	0.430052
GO:0045820	negative regulation of glycolytic process	8 [3], 9 [13], 10 [8], 11 [2]	BP	7	1	8870	1	2.3253	0.430052
GO:1903019	negative regulation of glycoprotein metabolic process	8 [8], 9 [7]	BP	2	1	5806	1	2.3253	0.430052
GO:0045744	negative regulation of G-protein coupled receptor protein signaling pathway	8 [8], 9 [5]	BP	9	1	3576	1	2.3253	0.430052
GO:0044130	negative regulation of growth of symbiont in host	7 [1], 8 [6], 9 [1]	BP	17	1	7124	1	2.3253	0.430052
GO:0045824	negative regulation of innate immune response	8 [10], 9 [2]	BP	9	1	7128	1	2.3253	0.430052
GO:0061179	negative regulation of insulin secretion involved in cellular response to glucose stimulus	7 [6], 10 [6], 11 [10], 12 [21], 13 [7]	BP	6	1	415116	1	2.3253	0.430052
GO:0045077	negative regulation of interferon-gamma biosynthetic process	9 [10], 10 [39]	BP	5	1	3624	1	2.3253	0.430052
GO:0045083	negative regulation of interleukin-12 biosynthetic process	9 [10], 10 [39]	BP	1	1	4790	1	2.3253	0.430052
GO:0032703	negative regulation of interleukin-2 production	8 [4]	BP	10	1	7128	1	2.3253	0.430052
GO:0032713	negative regulation of interleukin-4 production	8 [4]	BP	5	1	9308	1	2.3253	0.430052
GO:0048294	negative regulation of isotype switching to IgE isotypes	8 [4], 9 [7], 11 [21], 12 [37], 13 [27]	BP	3	1	604	1	2.3253	0.430052
GO:0002037	negative regulation of L-glutamate transport	9 [3], 10 [10], 11 [2]	BP	1	1	7124	1	2.3253	0.430052
GO:0050995	negative regulation of lipid catabolic process	8 [6], 9 [2]	BP	14	1	7124	1	2.3253	0.430052
GO:0031665	negative regulation of lipopolysaccharide-mediated signaling pathway	7 [3], 8 [16], 9 [5]	BP	7	1	10221	1	2.3253	0.430052
GO:0010745	negative regulation of macrophage derived foam cell differentiation	8 [8]	BP	13	1	4792	1	2.3253	0.430052
GO:0045650	negative regulation of macrophage differentiation	9 [14], 10 [36]	BP	8	1	3624	1	2.3253	0.430052
GO:0043407	negative regulation of MAP kinase activity	10 [12], 11 [14], 12 [24], 13 [18], 14 [57]	BP	34	1	10253	1	2.3253	0.430052
GO:0033026	negative regulation of mast cell apoptotic process	7 [6], 11 [14]	BP	3	1	6776	1	2.3253	0.430052
GO:0032764	negative regulation of mast cell cytokine production	9 [15], 10 [6]	BP	2	1	604	1	2.3253	0.430052
GO:0045835	negative regulation of meiosis	8 [2], 9 [25]	BP	8	1	3976	1	2.3253	0.430052
GO:1901029	negative regulation of mitochondrial outer membrane permeabilization involved in apoptotic signaling pathway	8 [1], 9 [27], 10 [6], 11 [7]	BP	5	1	8870	1	2.3253	0.430052
GO:2000502	negative regulation of natural killer cell chemotaxis	10 [18], 11 [14], 12 [16], 13 [32]	BP	1	1	6347	1	2.3253	0.430052
GO:2000178	negative regulation of neural precursor cell proliferation	8 [4]	BP	8	1	7832	1	2.3253	0.430052
GO:1901215	negative regulation of neuron death	8 [4]	BP	25	1	5966	1	2.3253	0.430052
GO:0051387	negative regulation of neurotrophin TRK receptor signaling pathway	8 [16], 9 [5]	BP	3	1	10253	1	2.3253	0.430052
GO:0051771	negative regulation of nitric-oxide synthase biosynthetic process	9 [10]	BP	4	1	1906	1	2.3253	0.430052
GO:0045746	negative regulation of Notch signaling pathway	8 [8], 9 [5]	BP	21	1	4792	1	2.3253	0.430052
GO:0090291	negative regulation of osteoclast proliferation	9 [5]	BP	2	1	7128	1	2.3253	0.430052
GO:0090324	negative regulation of oxidative phosphorylation	9 [2], 10 [21], 11 [39], 12 [16]	BP	2	1	10105	1	2.3253	0.430052
GO:2000276	negative regulation of oxidative phosphorylation uncoupler activity	7 [2], 8 [7], 9 [7], 10 [3]	BP	2	1	10105	1	2.3253	0.430052
GO:2000227	negative regulation of pancreatic A cell differentiation	7 [2], 9 [14]	BP	1	1	3280	1	2.3253	0.430052
GO:0033137	negative regulation of peptidyl-serine phosphorylation	11 [14], 12 [29]	BP	17	1	4092	1	2.3253	0.430052
GO:0010512	negative regulation of phosphatidylinositol biosynthetic process	10 [26], 11 [18]	BP	2	1	5155	1	2.3253	0.430052
GO:2000151	negative regulation of planar cell polarity pathway involved in cardiac muscle tissue morphogenesis	9 [4], 10 [16], 11 [38], 12 [18], 13 [2]	BP	1	1	4040	1	2.3253	0.430052
GO:2000162	negative regulation of planar cell polarity pathway involved in cardiac right atrium morphogenesis	8 [4], 9 [4], 10 [6], 11 [36], 12 [18], 13 [2]	BP	1	1	4040	1	2.3253	0.430052
GO:2000168	negative regulation of planar cell polarity pathway involved in neural tube closure	8 [9], 9 [8], 10 [10], 11 [8], 12 [1]	BP	1	1	4040	1	2.3253	0.430052
GO:2000164	negative regulation of planar cell polarity pathway involved in outflow tract morphogenesis	9 [4], 10 [6], 11 [30], 12 [18], 13 [2]	BP	1	1	4040	1	2.3253	0.430052
GO:2000166	negative regulation of planar cell polarity pathway involved in pericardium morphogenesis	8 [4], 9 [8], 10 [6], 11 [30], 12 [18], 13 [2]	BP	1	1	4040	1	2.3253	0.430052
GO:2000149	negative regulation of planar cell polarity pathway involved in ventricular septum morphogenesis	8 [4], 9 [4], 10 [6], 11 [36], 12 [18], 13 [2]	BP	1	1	4040	1	2.3253	0.430052
GO:2000974	negative regulation of pro-B cell differentiation	8 [6], 9 [14]	BP	3	1	3280	1	2.3253	0.430052
GO:0043242	negative regulation of protein complex disassembly	7 [6]	BP	4	1	7124	1	2.3253	0.430052
GO:0071901	negative regulation of protein serine/threonine kinase activity	10 [6], 11 [7], 12 [16], 13 [51]	BP	16	1	4040	1	2.3253	0.430052
GO:0034261	negative regulation of Ras GTPase activity	9 [5], 10 [6], 12 [29], 13 [27], 14 [74], 15 [44]	BP	3	1	10253	1	2.3253	0.430052
GO:0046580	negative regulation of Ras protein signal transduction	10 [12], 11 [7]	BP	22	1	10253	1	2.3253	0.430052
GO:2000378	negative regulation of reactive oxygen species metabolic process	8 [8]	BP	15	1	330	1	2.3253	0.430052
GO:0045590	negative regulation of regulatory T cell differentiation	10 [8], 11 [36], 12 [16]	BP	3	1	3659	1	2.3253	0.430052
GO:0090201	negative regulation of release of cytochrome c from mitochondria	9 [20], 10 [6], 11 [7]	BP	17	1	10105	1	2.3253	0.430052
GO:0035024	negative regulation of Rho protein signal transduction	11 [14], 12 [8]	BP	11	1	604	1	2.3253	0.430052
GO:0014912	negative regulation of smooth muscle cell migration	9 [5], 10 [10]	BP	11	1	10221	1	2.3253	0.430052
GO:0045879	negative regulation of smoothened signaling pathway	8 [8], 9 [5]	BP	23	1	147040	1	2.3253	0.430052
GO:2000737	negative regulation of stem cell differentiation	8 [8]	BP	6	1	3280	1	2.3253	0.430052
GO:0061106	negative regulation of stomach neuroendocrine cell differentiation	7 [2], 8 [1], 9 [9], 10 [10]	BP	1	1	3280	1	2.3253	0.430052
GO:0003085	negative regulation of systemic arterial blood pressure	7 [1]	BP	7	1	8870	1	2.3253	0.430052
GO:0045629	negative regulation of T-helper 2 cell differentiation	9 [25], 13 [11], 14 [74], 15 [44]	BP	3	1	604	1	2.3253	0.430052
GO:0034136	negative regulation of toll-like receptor 2 signaling pathway	8 [4], 9 [10], 10 [6]	BP	4	1	7128	1	2.3253	0.430052
GO:0034140	negative regulation of toll-like receptor 3 signaling pathway	8 [4], 9 [10], 10 [6]	BP	2	1	7128	1	2.3253	0.430052
GO:0034144	negative regulation of toll-like receptor 4 signaling pathway	8 [4], 9 [10], 10 [6]	BP	8	1	7128	1	2.3253	0.430052
GO:0010944	negative regulation of transcription by competitive promoter binding	10 [5], 11 [30], 12 [42], 13 [29]	BP	10	1	4092	1	2.3253	0.430052
GO:0017148	negative regulation of translation	9 [14], 10 [40]	BP	45	1	7832	1	2.3253	0.430052
GO:0032480	negative regulation of type I interferon production	8 [4]	BP	33	1	7128	1	2.3253	0.430052
GO:0051444	negative regulation of ubiquitin-protein transferase activity	8 [8], 9 [10], 12 [16], 13 [15]	BP	7	1	4092	1	2.3253	0.430052
GO:0046597	negative regulation of viral entry into host cell	7 [3], 8 [6], 9 [2]	BP	16	1	5806	1	2.3253	0.430052
GO:0010957	negative regulation of vitamin D biosynthetic process	8 [4], 9 [20], 10 [10], 11 [8]	BP	4	1	4790	1	2.3253	0.430052
GO:0014032	neural crest cell development	8 [1], 9 [4]	BP	15	1	1906	1	2.3253	0.430052
GO:0014033	neural crest cell differentiation	9 [4]	BP	6	1	4040	1	2.3253	0.430052
GO:0014029	neural crest formation	9 [2], 10 [4]	BP	1	1	4040	1	2.3253	0.430052
GO:0042551	neuron maturation	7 [6]	BP	11	1	4929	1	2.3253	0.430052
GO:0001764	neuron migration	6 [1], 8 [2]	BP	101	1	4929	1	2.3253	0.430052
GO:0097150	neuronal stem cell maintenance	6 [4], 9 [6]	BP	13	1	3280	1	2.3253	0.430052
GO:0042119	neutrophil activation	7 [1], 9 [2]	BP	10	1	3576	1	2.3253	0.430052
GO:0051059	NF-kappaB binding	6 [1]	MF	26	1	4792	1	2.3253	0.430052
GO:0030185	nitric oxide transport	5 [1], 6 [2], 7 [2]	BP	3	1	1906	1	2.3253	0.430052
GO:0014028	notochord formation	5 [3]	BP	4	1	1942	1	2.3253	0.430052
GO:0008139	nuclear localization sequence binding	7 [1]	MF	9	1	4792	1	2.3253	0.430052
GO:0035872	nucleotide-binding domain, leucine rich repeat containing receptor signaling pathway	7 [2], 8 [1]	BP	43	1	7128	1	2.3253	0.430052
GO:0070427	nucleotide-binding oligomerization domain containing 1 signaling pathway	9 [6], 10 [5], 12 [2], 13 [3], 14 [22], 15 [2]	BP	2	1	4792	1	2.3253	0.430052
GO:0070431	nucleotide-binding oligomerization domain containing 2 signaling pathway	9 [6], 10 [5], 12 [2], 13 [3], 14 [22], 15 [2]	BP	5	1	4792	1	2.3253	0.430052
GO:0070423	nucleotide-binding oligomerization domain containing signaling pathway	8 [6], 9 [5], 11 [2], 12 [3], 13 [22], 14 [2]	BP	25	1	7128	1	2.3253	0.430052
GO:0021557	oculomotor nerve development	7 [3]	BP	2	1	3280	1	2.3253	0.430052
GO:0042476	odontogenesis	6 [3]	BP	28	1	3624	1	2.3253	0.430052
GO:0001556	oocyte maturation	5 [4], 6 [2], 7 [6]	BP	17	1	80336	1	2.3253	0.430052
GO:0008228	opsonization	5 [1]	BP	8	1	5806	1	2.3253	0.430052
GO:0033687	osteoblast proliferation	5 [1]	BP	4	1	3726	1	2.3253	0.430052
GO:0001541	ovarian follicle development	5 [6], 6 [3]	BP	39	1	3624	1	2.3253	0.430052
GO:0006107	oxaloacetate metabolic process	9 [5], 10 [2]	BP	11	1	6776	1	2.3253	0.430052
GO:0038001	paracrine signaling	6 [2], 7 [2]	BP	2	1	5155	1	2.3253	0.430052
GO:0007567	parturition	5 [4]	BP	9	1	23764	1	2.3253	0.430052
GO:0001569	patterning of blood vessels	6 [4], 8 [5], 9 [3]	BP	34	1	1906	1	2.3253	0.430052
GO:0017046	peptide hormone binding	5 [1], 6 [1]	MF	26	1	3624	1	2.3253	0.430052
GO:0030072	peptide hormone secretion	4 [1], 7 [2], 8 [8], 9 [7], 10 [4], 11 [1]	BP	4	1	1906	1	2.3253	0.430052
GO:0003755	peptidyl-prolyl cis-trans isomerase activity	6 [1]	MF	39	1	10105	1	2.3253	0.430052
GO:0003344	pericardium morphogenesis	6 [3], 8 [3]	BP	4	1	4040	1	2.3253	0.430052
GO:0048541	Peyer's patch development	7 [3], 8 [1]	BP	9	1	6776	1	2.3253	0.430052
GO:0001891	phagocytic cup	5 [2]	CC	16	1	7124	1	2.3253	0.430052
GO:0061626	pharyngeal arch artery morphogenesis	7 [3]	BP	1	1	3280	1	2.3253	0.430052
GO:0014065	phosphatidylinositol 3-kinase signaling	9 [2], 10 [1]	BP	23	1	1906	1	2.3253	0.430052
GO:0031583	phospholipase D-activating G-protein coupled receptor signaling pathway	8 [2], 9 [1]	BP	1	1	1906	1	2.3253	0.430052
GO:0060674	placenta blood vessel development	5 [4], 6 [3]	BP	11	1	8061	1	2.3253	0.430052
GO:0031093	platelet alpha granule lumen	8 [3], 9 [2]	CC	48	1	5155	1	2.3253	0.430052
GO:0002576	platelet degranulation	7 [2], 8 [3], 9 [2], 10 [1]	BP	83	1	5155	1	2.3253	0.430052
GO:0030578	PML body organization	7 [1], 8 [1]	BP	4	1	2113	1	2.3253	0.430052
GO:0004535	poly(A)-specific ribonuclease activity	10 [1], 11 [3]	MF	11	1	25819	1	2.3253	0.430052
GO:0050918	positive chemotaxis	6 [2], 7 [1]	BP	31	1	5155	1	2.3253	0.430052
GO:0045760	positive regulation of action potential	6 [2]	BP	8	1	7124	1	2.3253	0.430052
GO:2000427	positive regulation of apoptotic cell clearance	9 [6], 10 [4], 11 [3]	BP	6	1	6347	1	2.3253	0.430052
GO:0045579	positive regulation of B cell differentiation	9 [7], 10 [30], 11 [14]	BP	11	1	6776	1	2.3253	0.430052
GO:0043536	positive regulation of blood vessel endothelial cell migration	9 [5], 11 [7], 12 [14]	BP	17	1	5155	1	2.3253	0.430052
GO:0045780	positive regulation of bone resorption	7 [3], 9 [5]	BP	14	1	4040	1	2.3253	0.430052
GO:0060559	positive regulation of calcidiol 1-monooxygenase activity	9 [10], 10 [30], 11 [11], 12 [10]	BP	3	1	7124	1	2.3253	0.430052
GO:0010613	positive regulation of cardiac muscle hypertrophy	8 [3], 10 [3]	BP	10	1	1906	1	2.3253	0.430052
GO:0043372	positive regulation of CD4-positive, alpha-beta T cell differentiation	11 [9], 12 [58], 13 [36]	BP	4	1	9308	1	2.3253	0.430052
GO:0045597	positive regulation of cell differentiation	7 [6]	BP	28	1	3726	1	2.3253	0.430052
GO:0045793	positive regulation of cell size	7 [3], 8 [1]	BP	9	1	1906	1	2.3253	0.430052
GO:0033634	positive regulation of cell-cell adhesion mediated by integrin	9 [10]	BP	4	1	9780	1	2.3253	0.430052
GO:0010811	positive regulation of cell-substrate adhesion	8 [4]	BP	38	1	3491	1	2.3253	0.430052
GO:0002693	positive regulation of cellular extravasation	8 [4], 10 [6], 11 [12]	BP	3	1	6347	1	2.3253	0.430052
GO:2000304	positive regulation of ceramide biosynthetic process	8 [2], 9 [5], 10 [30], 11 [4]	BP	3	1	3491	1	2.3253	0.430052
GO:2000343	positive regulation of chemokine (C-X-C motif) ligand 2 production	9 [5]	BP	4	1	7124	1	2.3253	0.430052
GO:0032722	positive regulation of chemokine production	8 [4]	BP	17	1	7124	1	2.3253	0.430052
GO:0070101	positive regulation of chemokine-mediated signaling pathway	9 [15], 10 [6]	BP	2	1	1906	1	2.3253	0.430052
GO:0050921	positive regulation of chemotaxis	7 [3], 8 [8]	BP	13	1	5155	1	2.3253	0.430052
GO:0010875	positive regulation of cholesterol efflux	10 [1], 11 [5]	BP	13	1	4792	1	2.3253	0.430052
GO:0002876	positive regulation of chronic inflammatory response to antigenic stimulus	9 [10], 10 [20], 11 [16]	BP	2	1	7124	1	2.3253	0.430052
GO:0032967	positive regulation of collagen biosynthetic process	9 [25]	BP	24	1	6347	1	2.3253	0.430052
GO:0045737	positive regulation of cyclin-dependent protein serine/threonine kinase activity	8 [4], 11 [7], 12 [8], 13 [18], 14 [57]	BP	11	1	5155	1	2.3253	0.430052
GO:0051482	positive regulation of cytosolic calcium ion concentration involved in phospholipase C-activating G-protein coupled signaling pathway	13 [4], 14 [12]	BP	15	1	1906	1	2.3253	0.430052
GO:0043388	positive regulation of DNA binding	7 [3]	BP	24	1	3280	1	2.3253	0.430052
GO:2000573	positive regulation of DNA biosynthetic process	9 [25], 10 [26]	BP	11	1	5155	1	2.3253	0.430052
GO:0045603	positive regulation of endothelial cell differentiation	9 [14]	BP	10	1	694	1	2.3253	0.430052
GO:1903543	positive regulation of exosomal secretion	5 [1], 9 [4], 10 [9], 11 [5]	BP	12	1	6385	1	2.3253	0.430052
GO:1903553	positive regulation of extracellular vesicular exosome assembly	8 [6], 9 [10]	BP	4	1	6385	1	2.3253	0.430052
GO:2001241	positive regulation of extrinsic apoptotic signaling pathway in absence of ligand	10 [12], 11 [7], 12 [8]	BP	15	1	3624	1	2.3253	0.430052
GO:0031622	positive regulation of fever generation	8 [8], 10 [10], 11 [8]	BP	5	1	7124	1	2.3253	0.430052
GO:2000271	positive regulation of fibroblast apoptotic process	10 [6]	BP	6	1	694	1	2.3253	0.430052
GO:0045743	positive regulation of fibroblast growth factor receptor signaling pathway	8 [10], 9 [5]	BP	7	1	5155	1	2.3253	0.430052
GO:0051894	positive regulation of focal adhesion assembly	8 [17], 9 [3], 10 [6]	BP	18	1	6385	1	2.3253	0.430052
GO:0046881	positive regulation of follicle-stimulating hormone secretion	8 [2], 9 [5], 10 [10], 11 [9], 12 [6]	BP	4	1	3624	1	2.3253	0.430052
GO:0045588	positive regulation of gamma-delta T cell differentiation	10 [8], 11 [43], 12 [24]	BP	5	1	6776	1	2.3253	0.430052
GO:0003104	positive regulation of glomerular filtration	7 [2], 8 [1], 10 [2]	BP	4	1	5155	1	2.3253	0.430052
GO:0072126	positive regulation of glomerular mesangial cell proliferation	9 [15], 10 [12]	BP	2	1	5155	1	2.3253	0.430052
GO:0051798	positive regulation of hair follicle development	7 [2], 8 [8], 9 [4]	BP	5	1	7124	1	2.3253	0.430052
GO:0034116	positive regulation of heterotypic cell-cell adhesion	9 [5]	BP	9	1	7124	1	2.3253	0.430052
GO:0035066	positive regulation of histone acetylation	9 [2], 10 [8], 11 [22], 12 [35], 13 [15]	BP	15	1	10865	1	2.3253	0.430052
GO:1901676	positive regulation of histone H3-K27 acetylation	10 [2], 11 [8], 12 [24], 13 [41], 14 [17]	BP	1	1	3976	1	2.3253	0.430052
GO:0046887	positive regulation of hormone secretion	7 [3], 8 [6], 9 [5], 10 [4]	BP	10	1	1906	1	2.3253	0.430052
GO:0002925	positive regulation of humoral immune response mediated by circulating immunoglobulin	9 [10], 12 [24]	BP	5	1	7124	1	2.3253	0.430052
GO:0090265	positive regulation of immune complex clearance by monocytes and macrophages	8 [4]	BP	2	1	6347	1	2.3253	0.430052
GO:0033625	positive regulation of integrin activation	8 [8]	BP	4	1	9780	1	2.3253	0.430052
GO:0045359	positive regulation of interferon-beta biosynthetic process	9 [5], 10 [45]	BP	7	1	148022	1	2.3253	0.430052
GO:0032728	positive regulation of interferon-beta production	9 [5]	BP	22	1	3659	1	2.3253	0.430052
GO:0050726	positive regulation of interleukin-1 alpha biosynthetic process	10 [18], 11 [46]	BP	1	1	6364	1	2.3253	0.430052
GO:0032733	positive regulation of interleukin-10 production	8 [4]	BP	19	1	9308	1	2.3253	0.430052
GO:0032741	positive regulation of interleukin-18 production	8 [4]	BP	3	1	7124	1	2.3253	0.430052
GO:0032743	positive regulation of interleukin-2 production	8 [4]	BP	12	1	9308	1	2.3253	0.430052
GO:0045416	positive regulation of interleukin-8 biosynthetic process	9 [10], 10 [39]	BP	8	1	7124	1	2.3253	0.430052
GO:0046427	positive regulation of JAK-STAT cascade	9 [10], 10 [6]	BP	16	1	3280	1	2.3253	0.430052
GO:0045618	positive regulation of keratinocyte differentiation	9 [4], 10 [24]	BP	10	1	1594	1	2.3253	0.430052
GO:0001912	positive regulation of leukocyte mediated cytotoxicity	7 [3], 9 [5]	BP	2	1	6347	1	2.3253	0.430052
GO:0010759	positive regulation of macrophage chemotaxis	8 [1], 9 [12], 10 [15], 11 [10], 12 [16]	BP	6	1	6347	1	2.3253	0.430052
GO:0010744	positive regulation of macrophage derived foam cell differentiation	8 [8]	BP	15	1	4790	1	2.3253	0.430052
GO:0060376	positive regulation of mast cell differentiation	9 [14], 10 [36]	BP	1	1	6776	1	2.3253	0.430052
GO:0070668	positive regulation of mast cell proliferation	9 [5]	BP	3	1	6776	1	2.3253	0.430052
GO:0051044	positive regulation of membrane protein ectodomain proteolysis	9 [22], 10 [23], 11 [7], 12 [15]	BP	15	1	7124	1	2.3253	0.430052
GO:0002053	positive regulation of mesenchymal cell proliferation	9 [5]	BP	33	1	4040	1	2.3253	0.430052
GO:0072108	positive regulation of mesenchymal to epithelial transition involved in metanephros morphogenesis	8 [2], 9 [25], 10 [20]	BP	4	1	3976	1	2.3253	0.430052
GO:2000591	positive regulation of metanephric mesenchymal cell migration	9 [9], 10 [16]	BP	1	1	5155	1	2.3253	0.430052
GO:0035793	positive regulation of metanephric mesenchymal cell migration by platelet-derived growth factor receptor-beta signaling pathway	10 [10], 11 [20], 12 [2], 13 [1]	BP	3	1	5155	1	2.3253	0.430052
GO:2000630	positive regulation of miRNA metabolic process	9 [5], 10 [21]	BP	4	1	4790	1	2.3253	0.430052
GO:0045931	positive regulation of mitotic cell cycle	8 [4]	BP	26	1	6776	1	2.3253	0.430052
GO:0045977	positive regulation of mitotic cell cycle, embryonic	8 [4], 9 [9]	BP	1	1	3280	1	2.3253	0.430052
GO:0090026	positive regulation of monocyte chemotaxis	9 [10], 10 [12], 11 [7], 12 [14]	BP	11	1	6347	1	2.3253	0.430052
GO:0071677	positive regulation of mononuclear cell migration	8 [4], 10 [6], 11 [12]	BP	3	1	7124	1	2.3253	0.430052
GO:0040018	positive regulation of multicellular organism growth	7 [6]	BP	32	1	6776	1	2.3253	0.430052
GO:0045663	positive regulation of myoblast differentiation	9 [8], 10 [2], 11 [1], 12 [4]	BP	11	1	694	1	2.3253	0.430052
GO:0032816	positive regulation of natural killer cell activation	9 [5], 10 [6]	BP	8	1	148022	1	2.3253	0.430052
GO:0032825	positive regulation of natural killer cell differentiation	9 [7], 10 [30], 11 [14]	BP	9	1	6776	1	2.3253	0.430052
GO:0045954	positive regulation of natural killer cell mediated cytotoxicity	8 [4], 10 [20], 11 [11]	BP	17	1	6776	1	2.3253	0.430052
GO:0051533	positive regulation of NFAT protein import into nucleus	10 [2], 11 [15], 12 [26], 13 [14], 14 [3]	BP	4	1	7124	1	2.3253	0.430052
GO:0042346	positive regulation of NF-kappaB import into nucleus	9 [1], 10 [14], 11 [22], 12 [26], 13 [14], 14 [3]	BP	18	1	7124	1	2.3253	0.430052
GO:0045747	positive regulation of Notch signaling pathway	8 [8], 9 [5]	BP	24	1	3280	1	2.3253	0.430052
GO:0060279	positive regulation of ovulation	7 [9]	BP	3	1	3624	1	2.3253	0.430052
GO:0051353	positive regulation of oxidoreductase activity	7 [3], 8 [4]	BP	8	1	27	1	2.3253	0.430052
GO:0033141	positive regulation of peptidyl-serine phosphorylation of STAT protein	12 [16], 13 [33]	BP	18	1	3976	1	2.3253	0.430052
GO:0050766	positive regulation of phagocytosis	8 [5], 9 [3], 10 [2]	BP	24	1	5806	1	2.3253	0.430052
GO:0010518	positive regulation of phospholipase activity	9 [5], 10 [6]	BP	7	1	3491	1	2.3253	0.430052
GO:0071803	positive regulation of podosome assembly	8 [14], 9 [10]	BP	5	1	7124	1	2.3253	0.430052
GO:0043068	positive regulation of programmed cell death	8 [4]	BP	8	1	7124	1	2.3253	0.430052
GO:0032308	positive regulation of prostaglandin secretion	9 [1], 10 [7], 11 [12], 12 [3]	BP	7	1	1906	1	2.3253	0.430052
GO:0060585	positive regulation of prostaglandin-endoperoxide synthase activity	8 [4], 9 [5]	BP	3	1	1906	1	2.3253	0.430052
GO:0031954	positive regulation of protein autophosphorylation	11 [14], 12 [29]	BP	18	1	5155	1	2.3253	0.430052
GO:0031334	positive regulation of protein complex assembly	7 [6]	BP	14	1	7124	1	2.3253	0.430052
GO:0043243	positive regulation of protein complex disassembly	7 [6]	BP	3	1	7124	1	2.3253	0.430052
GO:1902524	positive regulation of protein K48-linked ubiquitination	13 [16], 14 [15]	BP	1	1	329	1	2.3253	0.430052
GO:1902523	positive regulation of protein K63-linked ubiquitination	13 [18], 14 [17]	BP	1	1	329	1	2.3253	0.430052
GO:2000010	positive regulation of protein localization to cell surface	7 [2], 8 [3]	BP	8	1	7124	1	2.3253	0.430052
GO:1900182	positive regulation of protein localization to nucleus	7 [2], 8 [3]	BP	4	1	3976	1	2.3253	0.430052
GO:1902527	positive regulation of protein monoubiquitination	12 [16], 13 [15]	BP	1	1	329	1	2.3253	0.430052
GO:0071902	positive regulation of protein serine/threonine kinase activity	10 [6], 11 [7], 12 [16], 13 [51]	BP	27	1	10253	1	2.3253	0.430052
GO:0051222	positive regulation of protein transport	7 [1], 8 [2], 9 [1]	BP	4	1	7124	1	2.3253	0.430052
GO:0010870	positive regulation of receptor biosynthetic process	8 [8], 9 [10]	BP	7	1	1906	1	2.3253	0.430052
GO:0090200	positive regulation of release of cytochrome c from mitochondria	9 [20], 10 [6], 11 [7]	BP	24	1	10105	1	2.3253	0.430052
GO:0035815	positive regulation of renal sodium excretion	7 [4], 8 [2], 9 [3], 10 [1]	BP	13	1	1906	1	2.3253	0.430052
GO:0060298	positive regulation of sarcomere organization	8 [7], 9 [29], 10 [14]	BP	5	1	1906	1	2.3253	0.430052
GO:0014911	positive regulation of smooth muscle cell migration	9 [5], 10 [10]	BP	16	1	5155	1	2.3253	0.430052
GO:0045987	positive regulation of smooth muscle contraction	8 [2], 10 [2]	BP	16	1	1906	1	2.3253	0.430052
GO:0051496	positive regulation of stress fiber assembly	8 [4], 10 [10], 11 [4]	BP	39	1	6385	1	2.3253	0.430052
GO:0050870	positive regulation of T cell activation	9 [5], 10 [6]	BP	17	1	6347	1	2.3253	0.430052
GO:2000406	positive regulation of T cell migration	9 [5], 11 [7], 12 [14]	BP	9	1	6364	1	2.3253	0.430052
GO:0042102	positive regulation of T cell proliferation	10 [12], 11 [21]	BP	51	1	3280	1	2.3253	0.430052
GO:0045994	positive regulation of translational initiation by iron	11 [38], 12 [31]	BP	1	1	7124	1	2.3253	0.430052
GO:0042511	positive regulation of tyrosine phosphorylation of Stat1 protein	11 [14], 12 [8], 13 [18], 14 [37]	BP	9	1	3976	1	2.3253	0.430052
GO:0035810	positive regulation of urine volume	7 [3], 8 [2]	BP	12	1	1906	1	2.3253	0.430052
GO:0010980	positive regulation of vitamin D 24-hydroxylase activity	8 [4], 9 [5]	BP	3	1	1594	1	2.3253	0.430052
GO:0060557	positive regulation of vitamin D biosynthetic process	8 [4], 9 [20], 10 [10], 11 [8]	BP	2	1	7124	1	2.3253	0.430052
GO:0070564	positive regulation of vitamin D receptor signaling pathway	8 [12], 9 [5], 10 [6]	BP	2	1	1594	1	2.3253	0.430052
GO:2000055	positive regulation of Wnt signaling pathway involved in dorsal/ventral axis specification	7 [4], 8 [2], 9 [10], 10 [6]	BP	1	1	4040	1	2.3253	0.430052
GO:0010575	positive regulation vascular endothelial growth factor production	8 [4]	BP	23	1	3552	1	2.3253	0.430052
GO:0036342	post-anal tail morphogenesis	5 [3]	BP	20	1	4040	1	2.3253	0.430052
GO:0006813	potassium ion transport	8 [2], 9 [4], 10 [2]	BP	84	1	10723	1	2.3253	0.430052
GO:0015379	potassium:chloride symporter activity	10 [2], 11 [5]	MF	4	1	10723	1	2.3253	0.430052
GO:0042734	presynaptic membrane	5 [2], 6 [2]	CC	55	1	8061	1	2.3253	0.430052
GO:0090009	primitive streak formation	5 [3]	BP	9	1	4040	1	2.3253	0.430052
GO:0042701	progesterone secretion	5 [2], 6 [3], 7 [1], 8 [2], 9 [3], 10 [5], 11 [3], 12 [2], 13 [1]	BP	2	1	3624	1	2.3253	0.430052
GO:0038161	prolactin signaling pathway	7 [2], 8 [5], 9 [11]	BP	3	1	6776	1	2.3253	0.430052
GO:0001516	prostaglandin biosynthetic process	9 [17], 10 [35], 11 [43], 12 [18], 13 [37], 14 [12]	BP	14	1	1906	1	2.3253	0.430052
GO:0060740	prostate gland epithelium morphogenesis	5 [4], 7 [3]	BP	8	1	6776	1	2.3253	0.430052
GO:0006461	protein complex assembly	7 [3]	BP	114	1	3280	1	2.3253	0.430052
GO:0008022	protein C-terminus binding	5 [1]	MF	162	1	9662	1	2.3253	0.430052
GO:0016579	protein deubiquitination	10 [4], 11 [4]	BP	45	1	7128	1	2.3253	0.430052
GO:0019904	protein domain specific binding	5 [1]	MF	182	1	8553	1	2.3253	0.430052
GO:0006457	protein folding	7 [3], 8 [2]	BP	162	1	10105	1	2.3253	0.430052
GO:0035871	protein K11-linked deubiquitination	11 [4], 12 [4]	BP	9	1	7128	1	2.3253	0.430052
GO:0071108	protein K48-linked deubiquitination	11 [4], 12 [4]	BP	18	1	7128	1	2.3253	0.430052
GO:0070536	protein K63-linked deubiquitination	11 [4], 12 [4]	BP	18	1	7128	1	2.3253	0.430052
GO:0042313	protein kinase C deactivation	8 [2], 9 [1]	BP	1	1	1906	1	2.3253	0.430052
GO:0004860	protein kinase inhibitor activity	6 [3]	MF	21	1	10221	1	2.3253	0.430052
GO:0047485	protein N-terminus binding	5 [1]	MF	86	1	329	1	2.3253	0.430052
GO:0051259	protein oligomerization	8 [3]	BP	41	1	7128	1	2.3253	0.430052
GO:0000413	protein peptidyl-prolyl isomerization	10 [4], 11 [4]	BP	39	1	10105	1	2.3253	0.430052
GO:0019903	protein phosphatase binding	7 [1]	MF	64	1	6776	1	2.3253	0.430052
GO:0000209	protein polyubiquitination	11 [4], 12 [4]	BP	118	1	329	1	2.3253	0.430052
GO:0043621	protein self-association	5 [1]	MF	39	1	7128	1	2.3253	0.430052
GO:0043539	protein serine/threonine kinase activator activity	7 [3]	MF	15	1	10253	1	2.3253	0.430052
GO:0030291	protein serine/threonine kinase inhibitor activity	7 [3]	MF	4	1	10253	1	2.3253	0.430052
GO:0015031	protein transport	6 [2], 7 [1]	BP	389	1	388	1	2.3253	0.430052
GO:0008330	protein tyrosine/threonine phosphatase activity	9 [1]	MF	4	1	1844	1	2.3253	0.430052
GO:0032800	receptor biosynthetic process	7 [5], 8 [1]	BP	3	1	7124	1	2.3253	0.430052
GO:0090118	receptor-mediated endocytosis of low-density lipoprotein particle involved in cholesterol transport	5 [1], 6 [3], 7 [1], 9 [1]	BP	2	1	4040	1	2.3253	0.430052
GO:0055037	recycling endosome	7 [3], 8 [1]	CC	84	1	7124	1	2.3253	0.430052
GO:0032925	regulation of activin receptor signaling pathway	8 [2], 9 [1]	BP	4	1	4092	1	2.3253	0.430052
GO:0010506	regulation of autophagy	8 [3]	BP	24	1	27	1	2.3253	0.430052
GO:0050770	regulation of axonogenesis	8 [4], 9 [3], 11 [4]	BP	26	1	1942	1	2.3253	0.430052
GO:0043535	regulation of blood vessel endothelial cell migration	8 [1], 10 [1], 11 [2]	BP	6	1	1942	1	2.3253	0.430052
GO:0030500	regulation of bone mineralization	7 [1], 8 [2]	BP	17	1	1594	1	2.3253	0.430052
GO:0060693	regulation of branching involved in salivary gland morphogenesis	7 [1], 8 [4]	BP	4	1	7124	1	2.3253	0.430052
GO:0055117	regulation of cardiac muscle contraction	9 [1], 10 [1]	BP	15	1	4092	1	2.3253	0.430052
GO:2000564	regulation of CD8-positive, alpha-beta T cell proliferation	11 [4], 12 [5]	BP	1	1	3659	1	2.3253	0.430052
GO:0060284	regulation of cell development	7 [2]	BP	1	1	4040	1	2.3253	0.430052
GO:0045595	regulation of cell differentiation	6 [2]	BP	22	1	329	1	2.3253	0.430052
GO:2000145	regulation of cell motility	6 [1], 7 [2]	BP	11	1	27	1	2.3253	0.430052
GO:0042752	regulation of circadian rhythm	5 [1]	BP	39	1	25819	1	2.3253	0.430052
GO:0050691	regulation of defense response to virus by host	7 [1], 8 [3], 9 [1]	BP	6	1	7128	1	2.3253	0.430052
GO:0006282	regulation of DNA repair	8 [2], 9 [5]	BP	7	1	8870	1	2.3253	0.430052
GO:0042053	regulation of dopamine metabolic process	8 [1], 9 [3]	BP	9	1	4929	1	2.3253	0.430052
GO:0045604	regulation of epidermal cell differentiation	8 [6]	BP	3	1	23764	1	2.3253	0.430052
GO:0045682	regulation of epidermis development	7 [2]	BP	4	1	4664	1	2.3253	0.430052
GO:0030856	regulation of epithelial cell differentiation	7 [4]	BP	6	1	6776	1	2.3253	0.430052
GO:0070372	regulation of ERK1 and ERK2 cascade	9 [2], 10 [1], 11 [2]	BP	17	1	3491	1	2.3253	0.430052
GO:0010715	regulation of extracellular matrix disassembly	7 [2]	BP	4	1	2113	1	2.3253	0.430052
GO:0046880	regulation of follicle-stimulating hormone secretion	8 [1], 9 [2], 10 [2], 11 [1]	BP	1	1	3624	1	2.3253	0.430052
GO:0040008	regulation of growth	5 [1]	BP	52	1	147040	1	2.3253	0.430052
GO:0050776	regulation of immune response	6 [2]	BP	97	1	604	1	2.3253	0.430052
GO:0051023	regulation of immunoglobulin secretion	9 [4], 10 [2]	BP	5	1	7124	1	2.3253	0.430052
GO:0050796	regulation of insulin secretion	8 [1], 9 [1], 10 [4], 11 [1]	BP	84	1	7124	1	2.3253	0.430052
GO:0060334	regulation of interferon-gamma-mediated signaling pathway	8 [4], 9 [3], 10 [1]	BP	16	1	3460	1	2.3253	0.430052
GO:0043405	regulation of MAP kinase activity	9 [2], 10 [2], 11 [3], 12 [2], 13 [6]	BP	5	1	10221	1	2.3253	0.430052
GO:0042391	regulation of membrane potential	5 [1]	BP	66	1	9780	1	2.3253	0.430052
GO:0043380	regulation of memory T cell differentiation	7 [3], 9 [1], 10 [6], 11 [2]	BP	1	1	604	1	2.3253	0.430052
GO:0046902	regulation of mitochondrial membrane permeability	6 [2], 7 [4], 8 [3]	BP	10	1	10105	1	2.3253	0.430052
GO:1902445	regulation of mitochondrial membrane permeability involved in programmed necrotic cell death	7 [2], 8 [4], 9 [3]	BP	3	1	10105	1	2.3253	0.430052
GO:0007346	regulation of mitotic cell cycle	7 [1]	BP	30	1	415116	1	2.3253	0.430052
GO:0040014	regulation of multicellular organism growth	6 [2]	BP	29	1	6776	1	2.3253	0.430052
GO:0034124	regulation of MyD88-dependent toll-like receptor signaling pathway	7 [1], 8 [2], 9 [1]	BP	2	1	3659	1	2.3253	0.430052
GO:0010939	regulation of necrotic cell death	7 [1]	BP	2	1	10105	1	2.3253	0.430052
GO:0042345	regulation of NF-kappaB import into nucleus	8 [1], 9 [2], 10 [4], 11 [3], 12 [4], 13 [1]	BP	3	1	4792	1	2.3253	0.430052
GO:0046822	regulation of nucleocytoplasmic transport	8 [3]	BP	6	1	8870	1	2.3253	0.430052
GO:0050730	regulation of peptidyl-tyrosine phosphorylation	10 [2], 11 [4]	BP	13	1	1942	1	2.3253	0.430052
GO:0006885	regulation of pH	10 [1]	BP	20	1	1906	1	2.3253	0.430052
GO:0043496	regulation of protein homodimerization activity	7 [1]	BP	7	1	148022	1	2.3253	0.430052
GO:0010849	regulation of proton-transporting ATPase activity, rotational mechanism	8 [2], 9 [4], 10 [4], 11 [4], 12 [3], 13 [8], 14 [4]	BP	1	1	10105	1	2.3253	0.430052
GO:0010469	regulation of receptor activity	5 [1], 7 [2], 8 [1]	BP	12	1	5328	1	2.3253	0.430052
GO:0043576	regulation of respiratory gaseous exchange	6 [1]	BP	5	1	4929	1	2.3253	0.430052
GO:2001020	regulation of response to DNA damage stimulus	7 [1], 8 [1]	BP	6	1	8870	1	2.3253	0.430052
GO:0032319	regulation of Rho GTPase activity	9 [1], 10 [1], 12 [4], 13 [3], 14 [8], 15 [4]	BP	9	1	604	1	2.3253	0.430052
GO:0003266	regulation of secondary heart field cardioblast proliferation	9 [1], 10 [3], 11 [3]	BP	4	1	3280	1	2.3253	0.430052
GO:0051930	regulation of sensory perception of pain	9 [1]	BP	25	1	1906	1	2.3253	0.430052
GO:0045091	regulation of single stranded viral RNA replication via double stranded DNA intermediate	8 [3], 9 [9]	BP	1	1	3576	1	2.3253	0.430052
GO:0014910	regulation of smooth muscle cell migration	8 [1], 9 [2]	BP	6	1	5328	1	2.3253	0.430052
GO:2000097	regulation of smooth muscle cell-matrix adhesion	9 [1]	BP	1	1	5328	1	2.3253	0.430052
GO:0019218	regulation of steroid metabolic process	8 [1]	BP	5	1	6776	1	2.3253	0.430052
GO:0003100	regulation of systemic arterial blood pressure by endothelin	8 [2], 9 [1]	BP	5	1	1906	1	2.3253	0.430052
GO:0060164	regulation of timing of neuron differentiation	8 [3], 10 [4]	BP	4	1	3280	1	2.3253	0.430052
GO:0017015	regulation of transforming growth factor beta receptor signaling pathway	7 [2], 8 [2], 9 [1]	BP	18	1	4092	1	2.3253	0.430052
GO:0010574	regulation of vascular endothelial growth factor production	7 [1]	BP	4	1	6347	1	2.3253	0.430052
GO:0061043	regulation of vascular wound healing	8 [1], 9 [3]	BP	1	1	7128	1	2.3253	0.430052
GO:0019229	regulation of vasoconstriction	8 [1]	BP	18	1	1906	1	2.3253	0.430052
GO:0060373	regulation of ventricular cardiac muscle cell membrane depolarization	7 [1], 8 [1]	BP	6	1	4092	1	2.3253	0.430052
GO:0061041	regulation of wound healing	8 [1]	BP	4	1	5328	1	2.3253	0.430052
GO:0000975	regulatory region DNA binding	7 [4]	MF	9	1	4790	1	2.3253	0.430052
GO:0072141	renal interstitial fibroblast development	6 [1], 7 [4]	BP	1	1	3280	1	2.3253	0.430052
GO:0005657	replication fork	6 [1], 7 [1]	CC	18	1	604	1	2.3253	0.430052
GO:0007585	respiratory gaseous exchange	5 [2]	BP	33	1	1906	1	2.3253	0.430052
GO:0009617	response to bacterium	5 [1], 7 [2]	BP	19	1	6347	1	2.3253	0.430052
GO:0071548	response to dexamethasone	7 [4], 9 [1], 10 [3]	BP	2	1	1906	1	2.3253	0.430052
GO:0043627	response to estrogen	7 [1], 8 [3]	BP	57	1	1594	1	2.3253	0.430052
GO:0009991	response to extracellular stimulus	5 [1]	BP	4	1	25819	1	2.3253	0.430052
GO:0051593	response to folic acid	7 [5], 8 [2], 9 [1]	BP	10	1	4040	1	2.3253	0.430052
GO:1990268	response to gold nanoparticle	6 [1]	BP	2	1	7124	1	2.3253	0.430052
GO:0009408	response to heat	5 [1], 6 [1]	BP	41	1	6347	1	2.3253	0.430052
GO:0010035	response to inorganic substance	5 [1]	BP	6	1	4929	1	2.3253	0.430052
GO:0017085	response to insecticide	6 [1]	BP	5	1	4929	1	2.3253	0.430052
GO:0070555	response to interleukin-1	7 [1]	BP	32	1	2113	1	2.3253	0.430052
GO:0002931	response to ischemia	5 [1]	BP	21	1	10105	1	2.3253	0.430052
GO:0044321	response to leptin	6 [1], 7 [1]	BP	3	1	1906	1	2.3253	0.430052
GO:0032495	response to muramyl dipeptide	7 [2], 8 [2]	BP	9	1	4792	1	2.3253	0.430052
GO:0035994	response to muscle stretch	6 [2]	BP	3	1	1906	1	2.3253	0.430052
GO:0035094	response to nicotine	7 [2], 8 [2]	BP	25	1	1906	1	2.3253	0.430052
GO:0010193	response to ozone	6 [2], 7 [2]	BP	5	1	1906	1	2.3253	0.430052
GO:0034696	response to prostaglandin F	7 [1], 8 [3], 9 [1]	BP	2	1	1906	1	2.3253	0.430052
GO:0001562	response to protozoan	5 [1], 7 [2]	BP	3	1	8870	1	2.3253	0.430052
GO:1902074	response to salt	5 [1]	BP	2	1	1906	1	2.3253	0.430052
GO:0009651	response to salt stress	6 [2]	BP	14	1	7124	1	2.3253	0.430052
GO:0033574	response to testosterone	7 [5], 8 [3]	BP	22	1	1906	1	2.3253	0.430052
GO:0033552	response to vitamin B3	7 [1], 9 [1]	BP	1	1	6347	1	2.3253	0.430052
GO:0033280	response to vitamin D	7 [5], 9 [1]	BP	15	1	1594	1	2.3253	0.430052
GO:0001878	response to yeast	6 [1], 8 [2]	BP	5	1	5806	1	2.3253	0.430052
GO:0043179	rhythmic excitation	6 [1], 8 [1], 9 [1]	BP	2	1	1906	1	2.3253	0.430052
GO:0090503	RNA phosphodiester bond hydrolysis, exonucleolytic	8 [2], 9 [5], 10 [16]	BP	26	1	25819	1	2.3253	0.430052
GO:0001205	RNA polymerase II distal enhancer sequence-specific DNA binding transcription factor activity involved in positive regulation of transcription	7 [2]	MF	22	1	5966	1	2.3253	0.430052
GO:0001191	RNA polymerase II transcription factor binding transcription factor activity involved in negative regulation of transcription	6 [1]	MF	9	1	8553	1	2.3253	0.430052
GO:0001135	RNA polymerase II transcription factor recruiting transcription factor activity	6 [2]	MF	1	1	3976	1	2.3253	0.430052
GO:0005791	rough endoplasmic reticulum	7 [3], 8 [1]	CC	39	1	6347	1	2.3253	0.430052
GO:0048237	rough endoplasmic reticulum lumen	7 [4], 8 [3]	CC	3	1	1906	1	2.3253	0.430052
GO:0001726	ruffle	5 [1]	CC	86	1	143903	1	2.3253	0.430052
GO:0032587	ruffle membrane	6 [5]	CC	73	1	10253	1	2.3253	0.430052
GO:0030730	sequestering of triglyceride	6 [1], 7 [1]	BP	3	1	7124	1	2.3253	0.430052
GO:0004252	serine-type endopeptidase activity	7 [1], 8 [2]	MF	154	1	5328	1	2.3253	0.430052
GO:0042770	signal transduction in response to DNA damage	7 [5], 8 [1]	BP	11	1	1647	1	2.3253	0.430052
GO:0016337	single organismal cell-cell adhesion	5 [1], 6 [1]	BP	96	1	4040	1	2.3253	0.430052
GO:0003009	skeletal muscle contraction	9 [2]	BP	19	1	7124	1	2.3253	0.430052
GO:0014909	smooth muscle cell migration	7 [1], 9 [2]	BP	5	1	5328	1	2.3253	0.430052
GO:0007224	smoothened signaling pathway	7 [2], 8 [1]	BP	64	1	3280	1	2.3253	0.430052
GO:0060708	spongiotrophoblast differentiation	6 [4], 8 [4]	BP	4	1	3976	1	2.3253	0.430052
GO:0072050	S-shaped body morphogenesis	5 [3]	BP	3	1	3280	1	2.3253	0.430052
GO:0007262	STAT protein import into nucleus	7 [4], 8 [4], 9 [9], 10 [8], 12 [4]	BP	5	1	3280	1	2.3253	0.430052
GO:0008202	steroid metabolic process	6 [5]	BP	57	1	1594	1	2.3253	0.430052
GO:0034446	substrate adhesion-dependent cell spreading	5 [1], 6 [2], 8 [2], 9 [4]	BP	37	1	1942	1	2.3253	0.430052
GO:0006929	substrate-dependent cell migration	6 [1], 8 [2]	BP	7	1	5155	1	2.3253	0.430052
GO:0006105	succinate metabolic process	9 [5], 10 [2]	BP	9	1	6776	1	2.3253	0.430052
GO:0016176	superoxide-generating NADPH oxidase activator activity	5 [1]	MF	5	1	5155	1	2.3253	0.430052
GO:0007268	synaptic transmission	4 [1], 6 [2], 7 [2]	BP	387	1	4040	1	2.3253	0.430052
GO:0019530	taurine metabolic process	6 [4]	BP	5	1	6776	1	2.3253	0.430052
GO:0021794	thalamus development	5 [1]	BP	12	1	4040	1	2.3253	0.430052
GO:0045063	T-helper 1 cell differentiation	12 [16], 13 [2], 14 [48]	BP	4	1	5971	1	2.3253	0.430052
GO:0070053	thrombospondin receptor activity	5 [1], 6 [1]	MF	4	1	6385	1	2.3253	0.430052
GO:0005923	tight junction	6 [1]	CC	105	1	9076	1	2.3253	0.430052
GO:0072573	tolerance induction to lipopolysaccharide	5 [1], 8 [11], 9 [28], 10 [5]	BP	2	1	7128	1	2.3253	0.430052
GO:1901998	toxin transport	6 [1]	BP	5	1	4040	1	2.3253	0.430052
GO:0019534	toxin transporter activity	4 [1]	MF	6	1	4040	1	2.3253	0.430052
GO:0060535	trachea cartilage morphogenesis	7 [3]	BP	4	1	4040	1	2.3253	0.430052
GO:0045569	TRAIL binding	5 [1]	MF	4	1	8795	1	2.3253	0.430052
GO:0003712	transcription cofactor activity	5 [1]	MF	46	1	694	1	2.3253	0.430052
GO:0030617	transforming growth factor beta receptor, inhibitory cytoplasmic mediator activity	7 [1]	MF	2	1	4092	1	2.3253	0.430052
GO:0006810	transport	5 [1]	BP	319	1	10723	1	2.3253	0.430052
GO:0021558	trochlear nerve development	7 [3]	BP	2	1	3280	1	2.3253	0.430052
GO:0001829	trophectodermal cell differentiation	7 [4]	BP	17	1	3726	1	2.3253	0.430052
GO:0033209	tumor necrosis factor-mediated signaling pathway	8 [2], 9 [12]	BP	29	1	7124	1	2.3253	0.430052
GO:0042092	type 2 immune response	5 [2]	BP	4	1	604	1	2.3253	0.430052
GO:0034713	type I transforming growth factor beta receptor binding	8 [1]	MF	8	1	4092	1	2.3253	0.430052
GO:0070699	type II activin receptor binding	9 [1]	MF	3	1	3624	1	2.3253	0.430052
GO:0042503	tyrosine phosphorylation of Stat3 protein	11 [6], 12 [8], 13 [4]	BP	5	1	3976	1	2.3253	0.430052
GO:0004221	ubiquitin thiolesterase activity	6 [1], 7 [1]	MF	36	1	7128	1	2.3253	0.430052
GO:0055106	ubiquitin-protein transferase regulator activity	5 [1]	MF	3	1	10221	1	2.3253	0.430052
GO:0060675	ureteric bud morphogenesis	7 [3], 8 [3]	BP	3	1	3280	1	2.3253	0.430052
GO:0006573	valine metabolic process	7 [2], 8 [4], 10 [10], 11 [4]	BP	5	1	6776	1	2.3253	0.430052
GO:0048010	vascular endothelial growth factor receptor signaling pathway	9 [2], 10 [1]	BP	21	1	6347	1	2.3253	0.430052
GO:0042310	vasoconstriction	8 [1], 9 [2]	BP	17	1	1906	1	2.3253	0.430052
GO:0014826	vein smooth muscle contraction	10 [5], 11 [2]	BP	4	1	1906	1	2.3253	0.430052
GO:0055010	ventricular cardiac muscle tissue morphogenesis	8 [3]	BP	25	1	4092	1	2.3253	0.430052
GO:0019079	viral genome replication	6 [2], 7 [1]	BP	12	1	6347	1	2.3253	0.430052
GO:0046790	virion binding	4 [1]	MF	9	1	5806	1	2.3253	0.430052
GO:0042369	vitamin D catabolic process	7 [2], 8 [39], 9 [11]	BP	3	1	1594	1	2.3253	0.430052
GO:0042359	vitamin D metabolic process	7 [8], 8 [2]	BP	10	1	1594	1	2.3253	0.430052
GO:0006766	vitamin metabolic process	6 [2]	BP	86	1	1594	1	2.3253	0.430052
GO:0007296	vitellogenesis	6 [5]	BP	2	1	8061	1	2.3253	0.430052
GO:0033093	Weibel-Palade body	8 [5], 9 [8], 10 [3]	CC	4	1	1906	1	2.3253	0.430052
GO:0016055	Wnt signaling pathway	7 [2], 8 [1]	BP	152	1	4040	1	2.3253	0.430052
GO:0044332	Wnt signaling pathway involved in dorsal/ventral axis specification	8 [2], 9 [1]	BP	4	1	4040	1	2.3253	0.430052
GO:0021874	Wnt signaling pathway involved in forebrain neuroblast division	8 [2], 9 [1]	BP	2	1	4040	1	2.3253	0.430052
GO:0090244	Wnt signaling pathway involved in somitogenesis	8 [2], 9 [1]	BP	7	1	4040	1	2.3253	0.430052
GO:0042813	Wnt-activated receptor activity	6 [1], 7 [1]	MF	20	1	4040	1	2.3253	0.430052
GO:0017147	Wnt-protein binding	5 [1]	MF	27	1	4040	1	2.3253	0.430052
GO:0044319	wound healing, spreading of cells	6 [1], 8 [2]	BP	5	1	3491	1	2.3253	0.430052
GO:0006805	xenobiotic metabolic process	5 [2]	BP	146	1	1594	1	2.3253	0.430052
GO:0015629	actin cytoskeleton	7 [2], 8 [1]	CC	190	1	27	2	1.16265	0.492768
GO:0051015	actin filament binding	6 [1], 7 [1]	MF	98	1	27	2	1.16265	0.492768
GO:0060055	angiogenesis involved in wound healing	6 [3]	BP	7	1	2113	2	1.16265	0.492768
GO:0034185	apolipoprotein binding	5 [1]	MF	14	1	4040	2	1.16265	0.492768
GO:0003181	atrioventricular valve morphogenesis	6 [3]	BP	8	1	3491	2	1.16265	0.492768
GO:0030183	B cell differentiation	7 [2], 9 [8]	BP	64	1	604	2	1.16265	0.492768
GO:0030282	bone mineralization	7 [1]	BP	35	1	1594	2	1.16265	0.492768
GO:0060349	bone morphogenesis	5 [3]	BP	26	1	4040	2	1.16265	0.492768
GO:0060444	branching involved in mammary gland duct morphogenesis	8 [5], 9 [3]	BP	13	1	4040	2	1.16265	0.492768
GO:0030246	carbohydrate binding	4 [1]	MF	186	1	143903	2	1.16265	0.492768
GO:0055007	cardiac muscle cell differentiation	8 [4], 9 [4]	BP	20	1	23135	2	1.16265	0.492768
GO:0051216	cartilage development	6 [1]	BP	60	1	1906	2	1.16265	0.492768
GO:0005901	caveola	5 [2], 6 [5], 7 [6]	CC	64	1	4040	2	1.16265	0.492768
GO:0035631	CD40 receptor complex	5 [2], 6 [1]	CC	11	1	329	2	1.16265	0.492768
GO:0001775	cell activation	5 [2]	BP	8	1	7124	2	1.16265	0.492768
GO:0045165	cell fate commitment	6 [4]	BP	47	1	10253	2	1.16265	0.492768
GO:0000902	cell morphogenesis	6 [2], 7 [4]	BP	52	1	604	2	1.16265	0.492768
GO:0006874	cellular calcium ion homeostasis	10 [4], 11 [12]	BP	78	1	6347	2	1.16265	0.492768
GO:0006928	cellular component movement	5 [2]	BP	95	1	3576	2	1.16265	0.492768
GO:0034629	cellular protein complex localization	7 [4]	BP	3	1	4092	2	1.16265	0.492768
GO:0071456	cellular response to hypoxia	6 [4], 8 [6]	BP	98	1	1906	2	1.16265	0.492768
GO:0032869	cellular response to insulin stimulus	8 [4], 9 [19], 10 [16]	BP	64	1	6347	2	1.16265	0.492768
GO:0071506	cellular response to mycophenolic acid	7 [10], 8 [6]	BP	2	1	5155	2	1.16265	0.492768
GO:0002062	chondrocyte differentiation	7 [4]	BP	36	1	10865	2	1.16265	0.492768
GO:0060710	chorio-allantoic fusion	6 [1], 7 [1]	BP	7	1	3491	2	1.16265	0.492768
GO:0031490	chromatin DNA binding	5 [1], 8 [2]	MF	40	1	604	2	1.16265	0.492768
GO:0043034	costamere	5 [1], 7 [1]	CC	21	1	6385	2	1.16265	0.492768
GO:0000932	cytoplasmic mRNA processing body	7 [2], 8 [3], 9 [1]	CC	61	1	25819	2	1.16265	0.492768
GO:0008092	cytoskeletal protein binding	5 [1]	MF	49	1	6385	2	1.16265	0.492768
GO:0007010	cytoskeleton organization	5 [1], 6 [1]	BP	101	1	6347	2	1.16265	0.492768
GO:0042416	dopamine biosynthetic process	8 [8], 10 [27]	BP	10	1	4929	2	1.16265	0.492768
GO:0009953	dorsal/ventral pattern formation	7 [4]	BP	34	1	1906	2	1.16265	0.492768
GO:0005769	early endosome	7 [3], 8 [1]	CC	172	1	4040	2	1.16265	0.492768
GO:0035116	embryonic hindlimb morphogenesis	8 [12]	BP	30	1	4040	2	1.16265	0.492768
GO:0001706	endoderm formation	6 [3]	BP	14	1	1844	2	1.16265	0.492768
GO:0031012	extracellular matrix	3 [1]	CC	176	1	3491	2	1.16265	0.492768
GO:0022617	extracellular matrix disassembly	6 [3], 7 [3]	BP	115	1	3914	2	1.16265	0.492768
GO:0005109	frizzled binding	7 [1]	MF	36	1	4040	2	1.16265	0.492768
GO:0000082	G1/S transition of mitotic cell cycle	8 [6]	BP	152	1	3624	2	1.16265	0.492768
GO:0000086	G2/M transition of mitotic cell cycle	8 [6]	BP	140	1	9662	2	1.16265	0.492768
GO:0019003	GDP binding	6 [1], 8 [9], 9 [3], 10 [6]	MF	49	1	388	2	1.16265	0.492768
GO:0040007	growth	3 [1]	BP	32	1	3624	2	1.16265	0.492768
GO:0001947	heart looping	7 [3], 8 [3], 9 [3]	BP	54	1	4040	2	1.16265	0.492768
GO:0002244	hematopoietic progenitor cell differentiation	7 [4]	BP	69	1	3624	2	1.16265	0.492768
GO:0035035	histone acetyltransferase binding	6 [1]	MF	19	1	2113	2	1.16265	0.492768
GO:0042826	histone deacetylase binding	6 [1]	MF	75	1	3280	2	1.16265	0.492768
GO:0007156	homophilic cell adhesion via plasma membrane adhesion molecules	7 [1]	BP	140	1	120114	2	1.16265	0.492768
GO:0030522	intracellular receptor signaling pathway	6 [2], 7 [1]	BP	38	1	4929	2	1.16265	0.492768
GO:0004879	ligand-activated sequence-specific DNA binding RNA polymerase II transcription factor activity	6 [2]	MF	36	1	4929	2	1.16265	0.492768
GO:0005041	low-density lipoprotein receptor activity	6 [1]	MF	10	1	4040	2	1.16265	0.492768
GO:0001553	luteinization	5 [2]	BP	6	1	6776	2	1.16265	0.492768
GO:0048247	lymphocyte chemotaxis	6 [2], 8 [8], 9 [1], 10 [6]	BP	7	1	6347	2	1.16265	0.492768
GO:0005764	lysosome	8 [3], 9 [1]	CC	192	1	7128	2	1.16265	0.492768
GO:0048246	macrophage chemotaxis	6 [2], 8 [8], 9 [1], 10 [6]	BP	14	1	6347	2	1.16265	0.492768
GO:0061180	mammary gland epithelium development	7 [1]	BP	7	1	6776	2	1.16265	0.492768
GO:0060596	mammary placode formation	6 [3]	BP	4	1	4040	2	1.16265	0.492768
GO:0030145	manganese ion binding	8 [1]	MF	46	1	27	2	1.16265	0.492768
GO:0017017	MAP kinase tyrosine/serine/threonine phosphatase activity	10 [2]	MF	13	1	1844	2	1.16265	0.492768
GO:0051899	membrane depolarization	6 [1]	BP	21	1	1906	2	1.16265	0.492768
GO:0004222	metalloendopeptidase activity	8 [2]	MF	104	1	11174	2	1.16265	0.492768
GO:0005759	mitochondrial matrix	6 [4], 7 [3]	CC	245	1	10105	2	1.16265	0.492768
GO:0051019	mitogen-activated protein kinase binding	8 [1]	MF	14	1	1844	2	1.16265	0.492768
GO:0000278	mitotic cell cycle	6 [2]	BP	412	1	9662	2	1.16265	0.492768
GO:0042552	myelination	7 [2]	BP	37	1	4664	2	1.16265	0.492768
GO:0097527	necroptotic signaling pathway	6 [2], 7 [1]	BP	6	1	7124	2	1.16265	0.492768
GO:0030514	negative regulation of BMP signaling pathway	9 [10], 10 [6]	BP	37	1	4092	2	1.16265	0.492768
GO:0043392	negative regulation of DNA binding	7 [3]	BP	27	1	4792	2	1.16265	0.492768
GO:0043124	negative regulation of I-kappaB kinase/NF-kappaB signaling	9 [10], 10 [6]	BP	31	1	7128	2	1.16265	0.492768
GO:0045638	negative regulation of myeloid cell differentiation	7 [5], 8 [10]	BP	16	1	4792	2	1.16265	0.492768
GO:0060546	negative regulation of necroptotic process	9 [10]	BP	7	1	330	2	1.16265	0.492768
GO:0007406	negative regulation of neuroblast proliferation	9 [14], 10 [18]	BP	7	1	147040	2	1.16265	0.492768
GO:0048715	negative regulation of oligodendrocyte differentiation	11 [4], 12 [26]	BP	12	1	3280	2	1.16265	0.492768
GO:0060394	negative regulation of pathway-restricted SMAD protein phosphorylation	9 [10], 10 [6], 11 [14], 12 [29]	BP	11	1	4092	2	1.16265	0.492768
GO:0010544	negative regulation of platelet activation	8 [4], 9 [12], 10 [5], 11 [4]	BP	9	1	5155	2	1.16265	0.492768
GO:0032720	negative regulation of tumor necrosis factor production	9 [5]	BP	27	1	7128	2	1.16265	0.492768
GO:0045071	negative regulation of viral genome replication	8 [6], 9 [2]	BP	36	1	7124	2	1.16265	0.492768
GO:0048666	neuron development	6 [1], 7 [4]	BP	35	1	3976	2	1.16265	0.492768
GO:0031175	neuron projection development	6 [3]	BP	75	1	7832	2	1.16265	0.492768
GO:0043025	neuronal cell body	5 [2]	CC	263	1	4040	2	1.16265	0.492768
GO:0007219	Notch signaling pathway	7 [2], 8 [1]	BP	128	1	3280	2	1.16265	0.492768
GO:0000166	nucleotide binding	5 [1], 6 [2]	MF	301	1	80336	2	1.16265	0.492768
GO:0031100	organ regeneration	6 [4]	BP	50	1	6347	2	1.16265	0.492768
GO:0060389	pathway-restricted SMAD protein phosphorylation	9 [6], 10 [4]	BP	13	1	4092	2	1.16265	0.492768
GO:0018105	peptidyl-serine phosphorylation	9 [6], 10 [8], 11 [4]	BP	69	1	5155	2	1.16265	0.492768
GO:0035335	peptidyl-tyrosine dephosphorylation	9 [6], 10 [4]	BP	101	1	1844	2	1.16265	0.492768
GO:0043204	perikaryon	5 [1]	CC	63	1	6347	2	1.16265	0.492768
GO:0007603	phototransduction, visible light	7 [2], 8 [9], 9 [2]	BP	92	1	6385	2	1.16265	0.492768
GO:0048407	platelet-derived growth factor binding	6 [1]	MF	11	1	5155	2	1.16265	0.492768
GO:0005161	platelet-derived growth factor receptor binding	7 [1]	MF	15	1	5155	2	1.16265	0.492768
GO:0042104	positive regulation of activated T cell proliferation	11 [14], 12 [24]	BP	23	1	6776	2	1.16265	0.492768
GO:0061036	positive regulation of cartilage development	7 [4], 8 [2]	BP	11	1	3491	2	1.16265	0.492768
GO:0043085	positive regulation of catalytic activity	6 [2], 7 [3]	BP	66	1	4929	2	1.16265	0.492768
GO:0001819	positive regulation of cytokine production	7 [3]	BP	20	1	7124	2	1.16265	0.492768
GO:0010460	positive regulation of heart rate	6 [1], 9 [2], 10 [3]	BP	13	1	1906	2	1.16265	0.492768
GO:0032729	positive regulation of interferon-gamma production	8 [4]	BP	39	1	7124	2	1.16265	0.492768
GO:0046330	positive regulation of JNK cascade	10 [3], 11 [31], 12 [16], 13 [18]	BP	55	1	1647	2	1.16265	0.492768
GO:0010884	positive regulation of lipid storage	6 [1], 7 [1]	BP	7	1	4790	2	1.16265	0.492768
GO:0045651	positive regulation of macrophage differentiation	9 [14], 10 [36]	BP	11	1	3976	2	1.16265	0.492768
GO:0010976	positive regulation of neuron projection development	8 [8], 9 [6], 10 [4], 11 [22]	BP	63	1	27	2	1.16265	0.492768
GO:0060213	positive regulation of nuclear-transcribed mRNA poly(A) tail shortening	10 [15], 11 [34], 12 [41], 13 [66]	BP	11	1	7832	2	1.16265	0.492768
GO:0042482	positive regulation of odontogenesis	7 [4], 9 [3]	BP	5	1	1906	2	1.16265	0.492768
GO:0045778	positive regulation of ossification	7 [3]	BP	13	1	4040	2	1.16265	0.492768
GO:0045669	positive regulation of osteoblast differentiation	8 [12]	BP	58	1	3491	2	1.16265	0.492768
GO:0033690	positive regulation of osteoblast proliferation	8 [4]	BP	9	1	3491	2	1.16265	0.492768
GO:0045672	positive regulation of osteoclast differentiation	9 [14], 10 [36]	BP	20	1	7124	2	1.16265	0.492768
GO:0010862	positive regulation of pathway-restricted SMAD protein phosphorylation	9 [10], 10 [6], 11 [14], 12 [29]	BP	26	1	3624	2	1.16265	0.492768
GO:0043552	positive regulation of phosphatidylinositol 3-kinase activity	9 [2], 10 [9], 11 [7], 13 [18]	BP	26	1	5155	2	1.16265	0.492768
GO:0014068	positive regulation of phosphatidylinositol 3-kinase signaling	9 [10], 10 [6]	BP	52	1	5155	2	1.16265	0.492768
GO:0010863	positive regulation of phospholipase C activity	10 [6], 11 [7]	BP	8	1	27	2	1.16265	0.492768
GO:0032092	positive regulation of protein binding	7 [3]	BP	41	1	148022	2	1.16265	0.492768
GO:0061098	positive regulation of protein tyrosine kinase activity	10 [6], 11 [7], 12 [32], 13 [84]	BP	21	1	5155	2	1.16265	0.492768
GO:0043161	proteasome-mediated ubiquitin-dependent protein catabolic process	8 [1], 9 [5], 10 [7], 11 [5]	BP	77	1	329	2	1.16265	0.492768
GO:0006470	protein dephosphorylation	8 [6], 9 [4]	BP	103	1	1844	2	1.16265	0.492768
GO:0070936	protein K48-linked ubiquitination	12 [4], 13 [4]	BP	44	1	7128	2	1.16265	0.492768
GO:0005080	protein kinase C binding	8 [1]	MF	46	1	6385	2	1.16265	0.492768
GO:0007205	protein kinase C-activating G-protein coupled receptor signaling pathway	8 [2], 9 [1]	BP	37	1	1906	2	1.16265	0.492768
GO:0050821	protein stabilization	6 [1], 10 [1]	BP	93	1	4092	2	1.16265	0.492768
GO:0004713	protein tyrosine kinase activity	8 [2]	MF	83	1	27	2	1.16265	0.492768
GO:0004725	protein tyrosine phosphatase activity	9 [1]	MF	87	1	1844	2	1.16265	0.492768
GO:0008138	protein tyrosine/serine/threonine phosphatase activity	9 [1]	MF	41	1	1844	2	1.16265	0.492768
GO:0005578	proteinaceous extracellular matrix	4 [2]	CC	220	1	11174	2	1.16265	0.492768
GO:0004872	receptor activity	3 [1]	MF	219	1	8795	2	1.16265	0.492768
GO:0031623	receptor internalization	5 [5], 6 [2], 7 [3], 8 [1], 9 [1]	BP	31	1	3576	2	1.16265	0.492768
GO:2000249	regulation of actin cytoskeleton reorganization	8 [1], 9 [2]	BP	12	1	27	2	1.16265	0.492768
GO:0002819	regulation of adaptive immune response	7 [2]	BP	5	1	3659	2	1.16265	0.492768
GO:0001558	regulation of cell growth	6 [3]	BP	69	1	3491	2	1.16265	0.492768
GO:0008360	regulation of cell shape	5 [1], 7 [2], 8 [1]	BP	107	1	6347	2	1.16265	0.492768
GO:0045995	regulation of embryonic development	7 [2]	BP	13	1	25819	2	1.16265	0.492768
GO:0030100	regulation of endocytosis	6 [1], 7 [1], 8 [1]	BP	19	1	27	2	1.16265	0.492768
GO:2001239	regulation of extrinsic apoptotic signaling pathway in absence of ligand	9 [2], 10 [1], 11 [1]	BP	11	1	8795	2	1.16265	0.492768
GO:0043122	regulation of I-kappaB kinase/NF-kappaB signaling	8 [2], 9 [1]	BP	11	1	7124	2	1.16265	0.492768
GO:0072307	regulation of metanephric nephron tubule epithelial cell differentiation	9 [2], 10 [6]	BP	5	1	3976	2	1.16265	0.492768
GO:0030278	regulation of ossification	6 [1]	BP	9	1	4040	2	1.16265	0.492768
GO:0051056	regulation of small GTPase mediated signal transduction	8 [2], 9 [1]	BP	130	1	388	2	1.16265	0.492768
GO:0001975	response to amphetamine	7 [1], 8 [2]	BP	29	1	4929	2	1.16265	0.492768
GO:0045471	response to ethanol	7 [2]	BP	89	1	6347	2	1.16265	0.492768
GO:0010332	response to gamma radiation	7 [1]	BP	29	1	6347	2	1.16265	0.492768
GO:0051384	response to glucocorticoid	8 [1], 9 [3]	BP	63	1	7124	2	1.16265	0.492768
GO:0009629	response to gravity	5 [1]	BP	7	1	8061	2	1.16265	0.492768
GO:0034341	response to interferon-gamma	7 [1]	BP	22	1	1594	2	1.16265	0.492768
GO:0009416	response to light stimulus	6 [1]	BP	13	1	3726	2	1.16265	0.492768
GO:0009314	response to radiation	5 [1]	BP	27	1	7124	2	1.16265	0.492768
GO:0001523	retinoid metabolic process	9 [4], 10 [4]	BP	57	1	6385	2	1.16265	0.492768
GO:0097342	ripoptosome	6 [1], 7 [1]	CC	7	1	148022	2	1.16265	0.492768
GO:0003723	RNA binding	6 [2]	MF	401	1	80336	2	1.16265	0.492768
GO:0000980	RNA polymerase II distal enhancer sequence-specific DNA binding	10 [4], 11 [16]	MF	55	1	5966	2	1.16265	0.492768
GO:0003705	RNA polymerase II distal enhancer sequence-specific DNA binding transcription factor activity	6 [1]	MF	61	1	8553	2	1.16265	0.492768
GO:0001227	RNA polymerase II transcription regulatory region sequence-specific DNA binding transcription factor activity involved in negative regulation of transcription	6 [1]	MF	20	1	604	2	1.16265	0.492768
GO:0006396	RNA processing	7 [2], 8 [3], 9 [8]	BP	62	1	81669	2	1.16265	0.492768
GO:0014037	Schwann cell differentiation	8 [4]	BP	6	1	4664	2	1.16265	0.492768
GO:0019233	sensory perception of pain	8 [2]	BP	51	1	1906	2	1.16265	0.492768
GO:0035019	somatic stem cell maintenance	6 [4], 9 [6]	BP	40	1	3280	2	1.16265	0.492768
GO:0019827	stem cell maintenance	5 [4], 8 [6]	BP	49	1	3976	2	1.16265	0.492768
GO:0043401	steroid hormone mediated signaling pathway	7 [2], 8 [6], 9 [23]	BP	56	1	4929	2	1.16265	0.492768
GO:0003707	steroid hormone receptor activity	5 [1], 6 [1]	MF	49	1	4929	2	1.16265	0.492768
GO:0042554	superoxide anion generation	7 [2]	BP	14	1	1906	2	1.16265	0.492768
GO:0033077	T cell differentiation in thymus	8 [2], 10 [8]	BP	33	1	6776	2	1.16265	0.492768
GO:0043029	T cell homeostasis	6 [1], 9 [1]	BP	24	1	6776	2	1.16265	0.492768
GO:0021537	telencephalon development	5 [1]	BP	17	1	3280	2	1.16265	0.492768
GO:0000976	transcription regulatory region sequence-specific DNA binding	8 [2], 9 [4]	MF	29	1	4790	2	1.16265	0.492768
GO:0060707	trophoblast giant cell differentiation	6 [4], 8 [4]	BP	13	1	3976	2	1.16265	0.492768
GO:0043130	ubiquitin binding	6 [1]	MF	46	1	7128	2	1.16265	0.492768
GO:0004843	ubiquitin-specific protease activity	6 [1], 9 [1]	MF	69	1	7128	2	1.16265	0.492768
GO:0097084	vascular smooth muscle cell development	7 [1], 8 [4]	BP	5	1	3280	2	1.16265	0.492768

## Sheet: Table_S4
Table S4. Gene Ontology annotation of genes upregulated by both TNFα and the heat shock
					47 genes upregulated by TNF and HS		193 TNF-modulated genes	comparison between TNF/HS upregulated and all TNF-modulated genes
GO ID	GO Term	GO term level	GO term category	Total number of genes in GO	Number of genes in analyzed subset	EntrezGene IDs	Number of genes in TNF-modulated set	ratio of proportions subset/TNF-modulated set	significance of differences between subset and TNF-modulated set (p-value)*
GO:0032496	response to lipopolysaccharide	6 [1], 7 [4]	BP	122	7	133, 11221, 2353, 2643, 3725, 57162, 6648	12	2.39539	0.00824753
GO:0005622	intracellular	4 [1]	CC	276	4	23710, 81631, 29116, 6303	5	3.28511	0.0122952
GO:0071320	cellular response to cAMP	7 [7], 8 [17], 9 [3]	BP	44	3	1958, 1959, 1961	3	4.10638	0.013746
GO:0071371	cellular response to gonadotropin stimulus	7 [3], 8 [6]	BP	11	3	1958, 1959, 1961	3	4.10638	0.013746
GO:0008217	regulation of blood pressure	5 [1]	BP	59	3	2643, 6446, 6648	3	4.10638	0.013746
GO:0030334	regulation of cell migration	7 [1], 8 [2]	BP	53	3	3908, 4314, 6446	3	4.10638	0.013746
GO:0051090	regulation of sequence-specific DNA binding transcription factor activity	5 [1], 9 [1], 10 [5], 11 [6], 12 [4]	BP	23	3	2353, 3725, 6446	3	4.10638	0.013746
GO:0009409	response to cold	5 [1], 6 [1]	BP	31	3	133, 2353, 6648	3	4.10638	0.013746
GO:0060395	SMAD protein signal transduction	6 [2], 7 [1]	BP	16	3	650, 2353, 3725	3	4.10638	0.013746
GO:0045893	positive regulation of transcription, DNA-templated	9 [5], 10 [5], 11 [42], 12 [29]	BP	494	9	25805, 650, 1958, 1959, 2353, 3621, 3725, 51804, 6926	20	1.84787	0.0195493
GO:0005634	nucleus	6 [2], 7 [1]	CC	5426	25	467, 57018, 1195, 64651, 11221, 1958, 1959, 1961, 2353, 2354, 4616, 2643, 2669, 3157, 3621, 3725, 4487, 3164, 57162, 6446, 51804, 6926, 7465, 80149, 7538	81	1.2674	0.0275662
GO:0003690	double-stranded DNA binding	8 [2]	MF	92	4	1958, 2353, 2354, 3725	6	2.73759	0.0284491
GO:0035914	skeletal muscle cell differentiation	7 [4]	BP	45	4	467, 1958, 1959, 2353	6	2.73759	0.0284491
GO:0016021	integral component of membrane	4 [1]	CC	3890	1	25805	17	0.241552	0.0419335
GO:0007568	aging	5 [2]	BP	127	3	133, 2353, 3725	4	3.07979	0.0422509
GO:0001889	liver development	5 [2], 6 [3], 7 [1]	BP	83	3	3157, 3725, 6648	4	3.07979	0.0422509
GO:0044822	poly(A) RNA binding	7 [2]	MF	1109	3	3725, 10482, 7538	4	3.07979	0.0422509
GO:0006950	response to stress	4 [1]	BP	58	3	11221, 4616, 6446	4	3.07979	0.0422509
GO:0001102	RNA polymerase II activating transcription factor binding	7 [2]	MF	37	3	1959, 3725, 6926	4	3.07979	0.0422509
GO:0001228	RNA polymerase II transcription regulatory region sequence-specific DNA binding transcription factor activity involved in positive regulation of transcription	6 [1]	MF	41	3	467, 64651, 4487	4	3.07979	0.0422509
GO:0005737	cytoplasm	5 [1]	CC	4352	18	133, 25805, 1195, 11221, 1958, 1959, 1961, 4616, 2643, 3157, 4487, 29116, 3164, 6446, 51804, 7465, 80149, 7538	57	1.29675	0.0464402
GO:0019898	extrinsic component of membrane	4 [1]	CC	46	2	2037, 29116	2	4.10638	0.0583441
GO:0071837	HMG box domain binding	6 [1]	MF	16	2	1959, 3725	2	4.10638	0.0583441
GO:0007611	learning or memory	5 [1], 6 [1], 8 [2]	BP	36	2	1958, 1959	2	4.10638	0.0583441
GO:0007067	mitotic nuclear division	6 [5], 7 [4], 8 [1]	BP	238	2	2669, 7465	2	4.10638	0.0583441
GO:0048709	oligodendrocyte differentiation	8 [4]	BP	24	2	11221, 1958	2	4.10638	0.0583441
GO:0031648	protein destabilization	6 [1], 10 [1]	BP	21	2	650, 29116	2	4.10638	0.0583441
GO:0034504	protein localization to nucleus	8 [3]	BP	30	2	4487, 51804	2	4.10638	0.0583441
GO:0004712	protein serine/threonine/tyrosine kinase activity	8 [2]	MF	29	2	1195, 6446	2	4.10638	0.0583441
GO:0050790	regulation of catalytic activity	5 [1], 6 [1]	BP	69	2	6446, 6648	2	4.10638	0.0583441
GO:0001836	release of cytochrome c from mitochondria	7 [1], 8 [1]	BP	25	2	3725, 6648	2	4.10638	0.0583441
GO:0035902	response to immobilization stress	5 [1]	BP	17	2	2353, 6648	2	4.10638	0.0583441
GO:0042594	response to starvation	5 [1], 7 [1]	BP	32	2	133, 7538	2	4.10638	0.0583441
GO:0070412	R-SMAD binding	6 [1]	MF	22	2	2353, 3725	2	4.10638	0.0583441
GO:0051403	stress-activated MAPK cascade	7 [7], 8 [6], 9 [3], 10 [2]	BP	54	2	2353, 3725	2	4.10638	0.0583441
GO:0003700	sequence-specific DNA binding transcription factor activity	4 [1]	MF	853	10	467, 64651, 1958, 1959, 1961, 2353, 2354, 3725, 51804, 6926	28	1.46657	0.0594805
GO:0043565	sequence-specific DNA binding	7 [2]	MF	418	6	64651, 1958, 2354, 3164, 51804, 6926	14	1.75988	0.0642363
GO:0042493	response to drug	5 [1]	BP	291	5	2353, 2354, 3157, 3725, 6648	11	1.86654	0.0716965
GO:0019901	protein kinase binding	7 [1]	MF	330	4	57018, 23645, 10723, 7538	8	2.05319	0.0785993
GO:0007507	heart development	5 [2], 6 [1]	BP	145	3	133, 650, 6648	5	2.46383	0.0810367
GO:0042475	odontogenesis of dentin-containing tooth	7 [3]	BP	59	3	133, 650, 4487	5	2.46383	0.0810367
GO:0001938	positive regulation of endothelial cell proliferation	9 [5]	BP	63	3	650, 3725, 3164	5	2.46383	0.0810367
GO:0051591	response to cAMP	6 [1], 7 [2], 8 [3]	BP	45	3	2353, 2354, 3725	5	2.46383	0.0810367
GO:0034166	toll-like receptor 10 signaling pathway	9 [2], 11 [2], 12 [3], 13 [22], 14 [2]	BP	65	3	2353, 3725, 57162	5	2.46383	0.0810367
GO:0034134	toll-like receptor 2 signaling pathway	9 [2], 11 [2], 12 [3], 13 [22], 14 [2]	BP	73	3	2353, 3725, 57162	5	2.46383	0.0810367
GO:0034146	toll-like receptor 5 signaling pathway	9 [2], 11 [2], 12 [3], 13 [22], 14 [2]	BP	65	3	2353, 3725, 57162	5	2.46383	0.0810367
GO:0034162	toll-like receptor 9 signaling pathway	9 [2], 11 [2], 12 [3], 13 [22], 14 [2]	BP	72	3	2353, 3725, 57162	5	2.46383	0.0810367
GO:0038123	toll-like receptor TLR1:TLR2 signaling pathway	9 [2], 11 [2], 12 [3], 13 [22], 14 [2]	BP	71	3	2353, 3725, 57162	5	2.46383	0.0810367
GO:0038124	toll-like receptor TLR6:TLR2 signaling pathway	9 [2], 11 [2], 12 [3], 13 [22], 14 [2]	BP	71	3	2353, 3725, 57162	5	2.46383	0.0810367
GO:0005730	nucleolus	6 [3], 7 [2]	CC	1745	8	467, 11221, 1958, 2353, 2643, 3157, 4487, 6446	24	1.36879	0.105571
GO:0007179	transforming growth factor beta receptor signaling pathway	7 [2], 9 [8], 10 [1]	BP	132	4	25805, 2353, 3725, 23645	9	1.82506	0.108594
GO:0006351	transcription, DNA-templated	7 [5], 8 [4], 9 [6], 10 [30], 11 [8]	BP	1868	5	467, 57018, 64651, 1961, 6926	30	0.684397	0.111399
GO:0006954	inflammatory response	6 [1]	BP	307	2	650, 2353	17	0.483104	0.117798
GO:0000122	negative regulation of transcription from RNA polymerase II promoter	10 [6], 11 [35], 12 [48], 13 [33]	BP	610	7	467, 650, 1958, 2354, 4487, 6926, 7538	21	1.36879	0.120657
GO:0006355	regulation of transcription, DNA-templated	8 [1], 9 [5], 10 [6], 11 [4]	BP	1392	3	650, 57018, 1961	21	0.586626	0.122835
GO:0071277	cellular response to calcium ion	8 [6]	BP	39	3	2353, 2354, 3725	6	2.05319	0.124141
GO:0007565	female pregnancy	5 [4]	BP	86	3	133, 2353, 2354	6	2.05319	0.124141
GO:0006184	GTP catabolic process	9 [3], 10 [81], 11 [273], 12 [358], 13 [240]	BP	236	3	2643, 2669, 6236	6	2.05319	0.124141
GO:0016874	ligase activity	4 [1]	MF	233	3	1959, 29116, 57162	6	2.05319	0.124141
GO:0002755	MyD88-dependent toll-like receptor signaling pathway	9 [2], 11 [2], 12 [3], 13 [22], 14 [2]	BP	81	3	2353, 3725, 57162	6	2.05319	0.124141
GO:0010628	positive regulation of gene expression	8 [4]	BP	154	3	650, 23645, 80149	6	2.05319	0.124141
GO:0004674	protein serine/threonine kinase activity	8 [2]	MF	327	3	1195, 6446, 7465	6	2.05319	0.124141
GO:0051726	regulation of cell cycle	6 [1]	BP	106	3	4616, 3725, 7465	6	2.05319	0.124141
GO:0044212	transcription regulatory region DNA binding	8 [4]	MF	172	3	1959, 2353, 3725	6	2.05319	0.124141
GO:0005887	integral component of plasma membrane	5 [3]	CC	1067	1	10723	12	0.342199	0.130724
GO:0005515	protein binding	4 [1]	MF	6291	25	133, 467, 650, 1958, 1959, 2353, 23710, 4616, 2643, 2669, 3621, 3725, 81631, 29116, 3164, 10482, 57162, 23645, 6236, 6303, 29934, 6926, 7465, 80149, 7538	101	1.01643	0.13206
GO:0005776	autophagic vacuole	7 [3], 8 [1]	CC	33	2	23710, 81631	3	2.73759	0.133794
GO:0006914	autophagy	6 [3]	BP	81	2	23710, 81631	3	2.73759	0.133794
GO:0007420	brain development	5 [2], 6 [1]	BP	180	2	1959, 3157	3	2.73759	0.133794
GO:0005516	calmodulin binding	5 [1]	MF	169	2	2669, 6236	3	2.73759	0.133794
GO:0071372	cellular response to follicle-stimulating hormone stimulus	8 [4], 9 [7]	BP	8	2	1958, 3157	3	2.73759	0.133794
GO:0032870	cellular response to hormone stimulus	6 [2], 7 [5]	BP	29	2	2353, 2354	3	2.73759	0.133794
GO:0007623	circadian rhythm	4 [1]	BP	57	2	1958, 3725	3	2.73759	0.133794
GO:0035115	embryonic forelimb morphogenesis	8 [12]	BP	31	2	4487, 6926	3	2.73759	0.133794
GO:0008584	male gonad development	6 [4], 7 [4]	BP	80	2	3157, 51804	3	2.73759	0.133794
GO:0003729	mRNA binding	8 [2]	MF	76	2	10482, 7538	3	2.73759	0.133794
GO:0007517	muscle organ development	6 [4]	BP	89	2	3908, 4487	3	2.73759	0.133794
GO:0030512	negative regulation of transforming growth factor beta receptor signaling pathway	8 [8], 9 [10], 10 [6]	BP	70	2	25805, 23645	3	2.73759	0.133794
GO:0016607	nuclear speck	8 [1], 9 [1]	CC	175	2	57018, 10482	3	2.73759	0.133794
GO:0003151	outflow tract morphogenesis	5 [3]	BP	39	2	3725, 6926	3	2.73759	0.133794
GO:0010718	positive regulation of epithelial to mesenchymal transition	7 [2], 8 [4], 9 [14], 10 [14]	BP	26	2	25805, 650	3	2.73759	0.133794
GO:0045600	positive regulation of fat cell differentiation	8 [8]	BP	35	2	650, 80149	3	2.73759	0.133794
GO:0043525	positive regulation of neuron apoptotic process	9 [5], 10 [6]	BP	46	2	1958, 3725	3	2.73759	0.133794
GO:1900745	positive regulation of p38MAPK cascade	10 [3], 11 [31], 12 [16], 13 [18]	BP	8	2	650, 4616	3	2.73759	0.133794
GO:0032868	response to insulin	7 [1], 8 [3], 9 [2]	BP	54	2	133, 1959	3	2.73759	0.133794
GO:0043066	negative regulation of apoptotic process	9 [5]	BP	460	6	1958, 1959, 1961, 4487, 51804, 6926	18	1.36879	0.138871
GO:0003677	DNA binding	6 [2]	MF	1629	7	1958, 1961, 2354, 3725, 3164, 6648, 7538	23	1.24977	0.149558
GO:0005654	nucleoplasm	6 [1], 7 [1]	CC	1120	7	467, 1958, 2353, 3725, 3164, 10482, 7465	23	1.24977	0.149558
GO:0006366	transcription from RNA polymerase II promoter	8 [5], 9 [4], 10 [6], 11 [30], 12 [8]	BP	441	6	1958, 1959, 2353, 2354, 3725, 4487	19	1.29675	0.155413
GO:0045944	positive regulation of transcription from RNA polymerase II promoter	10 [6], 11 [10], 12 [48], 13 [33]	BP	828	10	467, 650, 64651, 1958, 1959, 2353, 3725, 4487, 3164, 51804	38	1.08063	0.155738
GO:0005829	cytosol	6 [1]	CC	2646	10	2353, 2643, 3157, 3725, 10482, 57162, 23645, 6303, 6446, 7538	40	1.0266	0.161516
GO:0001525	angiogenesis	5 [3]	BP	208	3	3725, 6303, 80149	7	1.75988	0.16613
GO:0038095	Fc-epsilon receptor signaling pathway	9 [4], 10 [4]	BP	186	3	2353, 3725, 3164	7	1.75988	0.16613
GO:0005525	GTP binding	7 [3], 8 [9], 9 [3], 10 [6]	MF	367	3	2643, 2669, 6236	7	1.75988	0.16613
GO:0043524	negative regulation of neuron apoptotic process	9 [5], 10 [6]	BP	124	3	3725, 51804, 6648	7	1.75988	0.16613
GO:0060021	palate development	5 [1]	BP	76	3	64651, 4487, 6926	7	1.75988	0.16613
GO:0044281	small molecule metabolic process	5 [2]	BP	1404	3	2643, 3157, 6303	7	1.75988	0.16613
GO:0008134	transcription factor binding	5 [1]	MF	250	4	1958, 2353, 2354, 3725	11	1.49323	0.166736
GO:0005615	extracellular space	4 [1]	CC	1143	3	133, 650, 4314	18	0.684397	0.180713
GO:0008285	negative regulation of cell proliferation	7 [3]	BP	376	6	133, 650, 3621, 3725, 4487, 6648	21	1.17325	0.181279
GO:0005886	plasma membrane	4 [2]	CC	3646	7	25805, 2037, 3157, 29116, 6236, 6446, 10723	30	0.958156	0.182622
GO:0042803	protein homodimerization activity	6 [2]	MF	651	2	2643, 3157	14	0.586626	0.188954
GO:0008284	positive regulation of cell proliferation	7 [3]	BP	424	5	133, 467, 25805, 1961, 6926	17	1.20776	0.193978
GO:0006955	immune response	4 [2]	BP	335	1	2669	10	0.410638	0.194732
GO:0010467	gene expression	6 [1]	BP	673	3	3164, 10482, 7538	8	1.53989	0.202929
GO:0006357	regulation of transcription from RNA polymerase II promoter	9 [1], 10 [5], 11 [6], 12 [4]	BP	286	3	2353, 6648, 6926	8	1.53989	0.202929
GO:0005667	transcription factor complex	5 [2]	CC	183	3	2353, 3725, 4487	8	1.53989	0.202929
GO:0005576	extracellular region	3 [1]	CC	1437	4	133, 650, 3908, 4314	20	0.821277	0.203109
GO:0030509	BMP signaling pathway	9 [2], 10 [2], 11 [5], 12 [6], 13 [4]	BP	64	2	650, 1958	4	2.05319	0.204212
GO:0006974	cellular response to DNA damage stimulus	6 [3]	BP	164	2	23645, 6446	4	2.05319	0.204212
GO:0031410	cytoplasmic vesicle	5 [2], 6 [2]	CC	116	2	2643, 81631	4	2.05319	0.204212
GO:0030968	endoplasmic reticulum unfolded protein response	7 [5], 8 [6], 9 [6]	BP	83	2	467, 23645	4	2.05319	0.204212
GO:0019899	enzyme binding	5 [1]	MF	294	2	3725, 29934	4	2.05319	0.204212
GO:0000287	magnesium ion binding	7 [1]	MF	186	2	2669, 7465	4	2.05319	0.204212
GO:0005874	microtubule	5 [1], 6 [1], 7 [1]	CC	282	2	23710, 81631	4	2.05319	0.204212
GO:0032088	negative regulation of NF-kappaB transcription factor activity	7 [3], 11 [1], 12 [5], 13 [6], 14 [4]	BP	65	2	57162, 80149	4	2.05319	0.204212
GO:0004715	non-membrane spanning protein tyrosine kinase activity	9 [2]	MF	46	2	1195, 7465	4	2.05319	0.204212
GO:0009887	organ morphogenesis	5 [3]	BP	92	2	650, 6926	4	2.05319	0.204212
GO:0009791	post-embryonic development	5 [4]	BP	79	2	64651, 6648	4	2.05319	0.204212
GO:0051412	response to corticosterone	7 [4], 9 [2], 10 [6]	BP	24	2	2353, 2354	4	2.05319	0.204212
GO:0034097	response to cytokine	6 [1]	BP	50	2	2353, 3725	4	2.05319	0.204212
GO:0051602	response to electrical stimulus	5 [1]	BP	24	2	1958, 6648	4	2.05319	0.204212
GO:0042542	response to hydrogen peroxide	6 [1], 7 [2]	BP	40	2	3725, 6648	4	2.05319	0.204212
GO:0001077	RNA polymerase II core promoter proximal region sequence-specific DNA binding transcription factor activity involved in positive regulation of transcription	7 [2]	MF	151	2	1958, 3725	4	2.05319	0.204212
GO:0000979	RNA polymerase II core promoter sequence-specific DNA binding	10 [4], 11 [16]	MF	44	2	1958, 2353	4	2.05319	0.204212
GO:0001501	skeletal system development	6 [1]	BP	131	2	650, 6926	4	2.05319	0.204212
GO:0055085	transmembrane transport	5 [3], 6 [2], 7 [1]	BP	616	2	6446, 10723	4	2.05319	0.204212
GO:0046872	metal ion binding	6 [1]	MF	1816	5	1958, 1959, 1961, 80149, 7538	18	1.14066	0.204491
GO:0008270	zinc ion binding	8 [1]	MF	1215	5	2643, 3621, 4314, 29116, 3164	18	1.14066	0.204491
GO:0006915	apoptotic process	7 [3]	BP	596	5	64651, 4616, 23645, 6446, 80149	22	0.933269	0.207391
GO:0045087	innate immune response	5 [2], 6 [1]	BP	663	4	2353, 3725, 3164, 57162	14	1.17325	0.224151
GO:0030198	extracellular matrix organization	6 [3]	BP	311	3	650, 3908, 4314	9	1.36879	0.231997
GO:0005102	receptor binding	5 [1]	MF	284	3	133, 650, 3908	9	1.36879	0.231997
GO:0009612	response to mechanical stimulus	5 [2]	BP	54	3	2353, 2354, 3725	9	1.36879	0.231997
GO:0034142	toll-like receptor 4 signaling pathway	9 [2], 11 [2], 12 [3], 13 [22], 14 [2]	BP	96	3	2353, 3725, 57162	9	1.36879	0.231997
GO:0002224	toll-like receptor signaling pathway	8 [2], 10 [2], 11 [3], 12 [22], 13 [2]	BP	109	3	2353, 3725, 57162	9	1.36879	0.231997
GO:0045892	negative regulation of transcription, DNA-templated	9 [5], 10 [30], 11 [42], 12 [29]	BP	454	4	650, 3725, 51804, 6926	15	1.09504	0.232234
GO:0007596	blood coagulation	6 [2], 7 [3]	BP	482	1	7465	9	0.456265	0.233678
GO:0043123	positive regulation of I-kappaB kinase/NF-kappaB signaling	9 [10], 10 [6]	BP	150	1	57162	9	0.456265	0.233678
GO:0070062	extracellular vesicular exosome	6 [7]	CC	2759	4	2037, 3908, 29934, 6648	16	1.0266	0.234843
GO:0071889	14-3-3 protein binding	5 [1]	MF	18	1	7538	1	4.10638	0.243523
GO:0070935	3'-UTR-mediated mRNA stabilization	8 [2], 12 [2]	BP	12	1	7538	1	4.10638	0.243523
GO:0035998	7,8-dihydroneopterin 3'-triphosphate biosynthetic process	7 [10], 8 [39]	BP	2	1	2643	1	4.10638	0.243523
GO:0000186	activation of MAPKK activity	9 [2], 10 [11], 11 [13], 12 [20], 13 [14], 14 [45]	BP	54	1	4616	1	4.10638	0.243523
GO:0090427	activation of meiosis	9 [2], 10 [25]	BP	2	1	4487	1	4.10638	0.243523
GO:0031700	adrenomedullin receptor binding	7 [1]	MF	1	1	133	1	4.10638	0.243523
GO:0001315	age-dependent response to reactive oxygen species	7 [3]	BP	1	1	6648	1	4.10638	0.243523
GO:0008595	anterior/posterior axis specification, embryo	8 [12]	BP	8	1	6926	1	4.10638	0.243523
GO:0003167	atrioventricular bundle cell differentiation	10 [4], 11 [4]	BP	1	1	6926	1	4.10638	0.243523
GO:0017091	AU-rich element binding	7 [2]	MF	15	1	7538	1	4.10638	0.243523
GO:0000421	autophagic vacuole membrane	6 [2], 7 [3], 8 [2]	CC	19	1	81631	1	4.10638	0.243523
GO:0031103	axon regeneration	7 [7], 8 [6]	BP	11	1	3725	1	4.10638	0.243523
GO:0005930	axoneme	5 [1], 6 [2]	CC	48	1	81631	1	4.10638	0.243523
GO:0005604	basement membrane	4 [2]	CC	73	1	3908	1	4.10638	0.243523
GO:0048487	beta-tubulin binding	7 [1]	MF	33	1	23710	1	4.10638	0.243523
GO:0001568	blood vessel development	5 [3]	BP	39	1	6926	1	4.10638	0.243523
GO:0070700	BMP receptor binding	8 [1]	MF	5	1	650	1	4.10638	0.243523
GO:0061312	BMP signaling pathway involved in heart development	8 [2], 9 [1], 10 [2], 11 [3], 12 [10], 13 [12], 14 [8]	BP	2	1	4487	1	4.10638	0.243523
GO:0003130	BMP signaling pathway involved in heart induction	9 [2], 10 [1], 11 [3], 12 [8], 13 [16], 14 [16], 15 [8]	BP	3	1	650	1	4.10638	0.243523
GO:0035630	bone mineralization involved in bone maturation	8 [1]	BP	5	1	650	1	4.10638	0.243523
GO:0035284	brain segmentation	8 [4]	BP	3	1	1959	1	4.10638	0.243523
GO:0060670	branching involved in labyrinthine layer morphogenesis	5 [4], 6 [3], 7 [5], 8 [3]	BP	9	1	133	1	4.10638	0.243523
GO:0001658	branching involved in ureteric bud morphogenesis	8 [5], 9 [3]	BP	44	1	650	1	4.10638	0.243523
GO:0005246	calcium channel regulator activity	4 [1]	MF	20	1	6446	1	4.10638	0.243523
GO:0006171	cAMP biosynthetic process	10 [135], 11 [89], 12 [236], 13 [128]	BP	16	1	133	1	4.10638	0.243523
GO:0035497	cAMP response element binding	9 [4]	MF	6	1	3725	1	4.10638	0.243523
GO:0019933	cAMP-mediated signaling	9 [2], 10 [1]	BP	22	1	133	1	4.10638	0.243523
GO:0060317	cardiac epithelial to mesenchymal transition	9 [2], 10 [4]	BP	11	1	650	1	4.10638	0.243523
GO:0060923	cardiac muscle cell fate commitment	8 [8]	BP	3	1	6926	1	4.10638	0.243523
GO:0055008	cardiac muscle tissue morphogenesis	7 [3]	BP	12	1	650	1	4.10638	0.243523
GO:0035051	cardiocyte differentiation	7 [4]	BP	2	1	650	1	4.10638	0.243523
GO:0060536	cartilage morphogenesis	6 [3]	BP	6	1	4487	1	4.10638	0.243523
GO:0019957	C-C chemokine binding	7 [1]	MF	5	1	7538	1	4.10638	0.243523
GO:0007569	cell aging	5 [2], 6 [2]	BP	25	1	6926	1	4.10638	0.243523
GO:0002042	cell migration involved in sprouting angiogenesis	10 [1], 12 [2]	BP	15	1	3164	1	4.10638	0.243523
GO:0006884	cell volume homeostasis	6 [2], 7 [1]	BP	11	1	10723	1	4.10638	0.243523
GO:0071236	cellular response to antibiotic	7 [5]	BP	12	1	1958	1	4.10638	0.243523
GO:0071361	cellular response to ethanol	8 [12]	BP	8	1	6648	1	4.10638	0.243523
GO:0071480	cellular response to gamma radiation	8 [6]	BP	14	1	1958	1	4.10638	0.243523
GO:0071504	cellular response to heparin	7 [8], 8 [12]	BP	5	1	1958	1	4.10638	0.243523
GO:0071455	cellular response to hyperoxia	6 [4], 8 [6]	BP	7	1	1958	1	4.10638	0.243523
GO:0071317	cellular response to isoquinoline alkaloid	8 [10], 9 [14]	BP	1	1	1958	1	4.10638	0.243523
GO:0071732	cellular response to nitric oxide	7 [6], 8 [19]	BP	9	1	4314	1	4.10638	0.243523
GO:0051365	cellular response to potassium ion starvation	7 [4], 8 [2], 9 [6]	BP	1	1	3725	1	4.10638	0.243523
GO:0034614	cellular response to reactive oxygen species	7 [13]	BP	16	1	2353	1	4.10638	0.243523
GO:0071383	cellular response to steroid hormone stimulus	7 [3], 8 [18]	BP	10	1	1958	1	4.10638	0.243523
GO:0035924	cellular response to vascular endothelial growth factor stimulus	8 [5]	BP	20	1	3164	1	4.10638	0.243523
GO:0090398	cellular senescence	6 [5], 7 [2]	BP	21	1	6926	1	4.10638	0.243523
GO:0017081	chloride channel regulator activity	4 [1]	MF	6	1	6446	1	4.10638	0.243523
GO:1902476	chloride transmembrane transport	7 [8], 8 [12], 9 [19], 10 [16], 11 [7]	BP	84	1	10723	1	4.10638	0.243523
GO:0006821	chloride transport	8 [1], 9 [2], 10 [1]	BP	41	1	10723	1	4.10638	0.243523
GO:0006695	cholesterol biosynthetic process	9 [44]	BP	34	1	3157	1	4.10638	0.243523
GO:0016568	chromatin modification	6 [1], 7 [1]	BP	104	1	3621	1	4.10638	0.243523
GO:0051276	chromosome organization	5 [1], 6 [1]	BP	19	1	2669	1	4.10638	0.243523
GO:0050662	coenzyme binding	5 [1]	MF	14	1	2643	1	4.10638	0.243523
GO:0030574	collagen catabolic process	6 [3], 7 [4], 8 [5]	BP	74	1	4314	1	4.10638	0.243523
GO:0001661	conditioned taste aversion	6 [1], 8 [1], 9 [1], 11 [2]	BP	5	1	2353	1	4.10638	0.243523
GO:0008180	COP9 signalosome	5 [1], 6 [1], 7 [1]	CC	36	1	2037	1	4.10638	0.243523
GO:0030866	cortical actin cytoskeleton organization	7 [7], 8 [3]	BP	19	1	2037	1	4.10638	0.243523
GO:0060128	corticotropin hormone secreting cell differentiation	7 [4]	BP	2	1	650	1	4.10638	0.243523
GO:0010494	cytoplasmic stress granule	7 [2], 8 [3], 9 [1]	CC	32	1	7538	1	4.10638	0.243523
GO:0030659	cytoplasmic vesicle membrane	6 [3], 7 [2]	CC	115	1	23710	1	4.10638	0.243523
GO:0032839	dendrite cytoplasm	5 [1], 6 [1], 7 [1]	CC	16	1	23710	1	4.10638	0.243523
GO:0032590	dendrite membrane	6 [1], 7 [5]	CC	15	1	23710	1	4.10638	0.243523
GO:0043197	dendritic spine	5 [1], 7 [2]	CC	84	1	3908	1	4.10638	0.243523
GO:0003032	detection of oxygen	6 [3]	BP	3	1	6648	1	4.10638	0.243523
GO:0048589	developmental growth	4 [1], 5 [2]	BP	28	1	133	1	4.10638	0.243523
GO:0004145	diamine N-acetyltransferase activity	9 [2]	MF	2	1	6303	1	4.10638	0.243523
GO:0006306	DNA methylation	6 [1], 7 [2], 8 [2], 9 [7], 10 [6], 11 [16]	BP	22	1	2353	1	4.10638	0.243523
GO:0008144	drug binding	4 [1]	MF	68	1	3157	1	4.10638	0.243523
GO:0009790	embryo development	5 [3]	BP	40	1	650	1	4.10638	0.243523
GO:0035054	embryonic heart tube anterior/posterior pattern specification	8 [4]	BP	3	1	650	1	4.10638	0.243523
GO:0035880	embryonic nail plate morphogenesis	6 [3]	BP	3	1	4487	1	4.10638	0.243523
GO:0003203	endocardial cushion morphogenesis	7 [3]	BP	9	1	650	1	4.10638	0.243523
GO:0012505	endomembrane system	4 [1]	CC	58	1	81631	1	4.10638	0.243523
GO:0004519	endonuclease activity	7 [1]	MF	35	1	80149	1	4.10638	0.243523
GO:0004175	endopeptidase activity	7 [1]	MF	35	1	4314	1	4.10638	0.243523
GO:0005768	endosome	6 [3], 7 [1]	CC	178	1	29934	1	4.10638	0.243523
GO:0035767	endothelial cell chemotaxis	7 [6], 8 [1], 9 [3], 11 [2]	BP	7	1	3164	1	4.10638	0.243523
GO:0003198	epithelial to mesenchymal transition involved in endocardial cushion formation	10 [2], 11 [4]	BP	9	1	4487	1	4.10638	0.243523
GO:0048773	erythrophore differentiation	8 [4]	BP	1	1	6648	1	4.10638	0.243523
GO:0030010	establishment of cell polarity	6 [2]	BP	21	1	7465	1	4.10638	0.243523
GO:0021612	facial nerve structural organization	7 [2]	BP	9	1	1959	1	4.10638	0.243523
GO:0045444	fat cell differentiation	7 [4]	BP	54	1	1959	1	4.10638	0.243523
GO:0030540	female genitalia development	6 [4], 7 [5]	BP	3	1	6926	1	4.10638	0.243523
GO:0046884	follicle-stimulating hormone secretion	6 [1], 9 [1], 10 [5], 11 [3], 12 [2], 13 [1]	BP	1	1	6926	1	4.10638	0.243523
GO:0035136	forelimb morphogenesis	7 [3]	BP	9	1	6926	1	4.10638	0.243523
GO:0061197	fungiform papilla morphogenesis	5 [3]	BP	1	1	51804	1	4.10638	0.243523
GO:0050811	GABA receptor binding	6 [1]	MF	12	1	23710	1	4.10638	0.243523
GO:0048699	generation of neurons	8 [4]	BP	9	1	51804	1	4.10638	0.243523
GO:0072110	glomerular mesangial cell proliferation	6 [1]	BP	1	1	1958	1	4.10638	0.243523
GO:0006094	gluconeogenesis	9 [13], 10 [8]	BP	45	1	467	1	4.10638	0.243523
GO:0006749	glutathione metabolic process	6 [2], 7 [3], 8 [5], 10 [5], 11 [2]	BP	39	1	6648	1	4.10638	0.243523
GO:0002031	G-protein coupled receptor internalization	6 [5], 7 [2], 8 [3], 9 [1], 10 [1]	BP	11	1	133	1	4.10638	0.243523
GO:0003934	GTP cyclohydrolase I activity	9 [1]	MF	2	1	2643	1	4.10638	0.243523
GO:0030742	GTP-dependent protein binding	5 [1]	MF	17	1	2643	1	4.10638	0.243523
GO:0046879	hormone secretion	3 [1], 6 [1], 7 [5], 8 [3], 9 [2], 10 [1]	BP	2	1	133	1	4.10638	0.243523
GO:0050665	hydrogen peroxide biosynthetic process	6 [4], 7 [4]	BP	9	1	6648	1	4.10638	0.243523
GO:0004421	hydroxymethylglutaryl-CoA synthase activity	7 [1]	MF	2	1	3157	1	4.10638	0.243523
GO:0070498	interleukin-1-mediated signaling pathway	8 [2], 9 [12]	BP	12	1	1958	1	4.10638	0.243523
GO:0008631	intrinsic apoptotic signaling pathway in response to oxidative stress	7 [7], 8 [4], 9 [2]	BP	18	1	6648	1	4.10638	0.243523
GO:0034220	ion transmembrane transport	6 [4], 7 [4], 8 [2]	BP	195	1	6446	1	4.10638	0.243523
GO:0006811	ion transport	5 [1], 6 [2], 7 [1]	BP	163	1	10723	1	4.10638	0.243523
GO:0055072	iron ion homeostasis	11 [1]	BP	25	1	6648	1	4.10638	0.243523
GO:0016853	isomerase activity	4 [1]	MF	8	1	3157	1	4.10638	0.243523
GO:0008299	isoprenoid biosynthetic process	6 [3], 7 [13], 8 [4]	BP	12	1	3157	1	4.10638	0.243523
GO:0005606	laminin-1 complex	5 [2], 6 [1]	CC	7	1	3908	1	4.10638	0.243523
GO:0035026	leading edge cell differentiation	8 [4]	BP	2	1	3725	1	4.10638	0.243523
GO:0021761	limbic system development	6 [1]	BP	2	1	6926	1	4.10638	0.243523
GO:0007626	locomotory behavior	5 [1]	BP	79	1	6648	1	4.10638	0.243523
GO:0007616	long-term memory	7 [1], 8 [1], 10 [2]	BP	28	1	6446	1	4.10638	0.243523
GO:0060291	long-term synaptic potentiation	6 [3], 8 [4], 9 [5]	BP	31	1	1958	1	4.10638	0.243523
GO:0032275	luteinizing hormone secretion	6 [1], 9 [1], 10 [5], 11 [3], 12 [2], 13 [1]	BP	2	1	6926	1	4.10638	0.243523
GO:0030238	male sex determination	6 [2]	BP	11	1	51804	1	4.10638	0.243523
GO:0046661	male sex differentiation	6 [2]	BP	4	1	51804	1	4.10638	0.243523
GO:0030879	mammary gland development	6 [2], 7 [1]	BP	21	1	6926	1	4.10638	0.243523
GO:0033549	MAP kinase phosphatase activity	9 [1]	MF	2	1	11221	1	4.10638	0.243523
GO:0048762	mesenchymal cell differentiation	8 [4]	BP	7	1	650	1	4.10638	0.243523
GO:0010463	mesenchymal cell proliferation	6 [1]	BP	4	1	4487	1	4.10638	0.243523
GO:0072138	mesenchymal cell proliferation involved in ureteric bud development	7 [2]	BP	3	1	650	1	4.10638	0.243523
GO:0060485	mesenchyme development	6 [1]	BP	4	1	650	1	4.10638	0.243523
GO:0048332	mesoderm morphogenesis	6 [3]	BP	2	1	6926	1	4.10638	0.243523
GO:0008152	metabolic process	3 [1]	BP	396	1	2643	1	4.10638	0.243523
GO:0072075	metanephric mesenchyme development	8 [1]	BP	8	1	51804	1	4.10638	0.243523
GO:0051310	metaphase plate congression	7 [2]	BP	3	1	2669	1	4.10638	0.243523
GO:0035064	methylated histone binding	6 [1]	MF	51	1	3621	1	4.10638	0.243523
GO:0001774	microglial cell activation	7 [1], 9 [2]	BP	10	1	3725	1	4.10638	0.243523
GO:0000226	microtubule cytoskeleton organization	6 [6], 7 [2]	BP	56	1	7465	1	4.10638	0.243523
GO:0030496	midbody	4 [1]	CC	114	1	2669	1	4.10638	0.243523
GO:0005743	mitochondrial inner membrane	6 [5], 7 [1], 8 [2]	CC	319	1	6648	1	4.10638	0.243523
GO:0042645	mitochondrial nucleoid	4 [1], 6 [3], 7 [3]	CC	40	1	6648	1	4.10638	0.243523
GO:0072686	mitotic spindle	7 [3], 8 [2]	CC	29	1	2669	1	4.10638	0.243523
GO:0003674	molecular_function	2 [1]	MF	743	1	64651	1	4.10638	0.243523
GO:0030224	monocyte differentiation	9 [8]	BP	16	1	3725	1	4.10638	0.243523
GO:0035925	mRNA 3'-UTR AU-rich region binding	8 [2], 10 [2]	MF	6	1	7538	1	4.10638	0.243523
GO:0006402	mRNA catabolic process	8 [10], 9 [37], 10 [16]	BP	14	1	7538	1	4.10638	0.243523
GO:0006406	mRNA export from nucleus	8 [2], 11 [8]	BP	64	1	10482	1	4.10638	0.243523
GO:0016071	mRNA metabolic process	7 [2], 8 [3], 9 [8]	BP	225	1	7538	1	4.10638	0.243523
GO:0022011	myelination in peripheral nervous system	8 [4]	BP	13	1	3908	1	4.10638	0.243523
GO:0051451	myoblast migration	7 [1], 9 [2]	BP	8	1	51804	1	4.10638	0.243523
GO:0061055	myotome development	5 [3]	BP	2	1	51804	1	4.10638	0.243523
GO:0043922	negative regulation by host of viral transcription	9 [10], 10 [31], 11 [42], 12 [35], 13 [4]	BP	12	1	3725	1	4.10638	0.243523
GO:0032348	negative regulation of aldosterone biosynthetic process	9 [16], 10 [17], 11 [36], 12 [10]	BP	4	1	650	1	4.10638	0.243523
GO:0051042	negative regulation of calcium-independent cell-cell adhesion	9 [5]	BP	1	1	650	1	4.10638	0.243523
GO:2000726	negative regulation of cardiac muscle cell differentiation	10 [22], 11 [8]	BP	2	1	650	1	4.10638	0.243523
GO:2000065	negative regulation of cortisol biosynthetic process	9 [5], 10 [23], 11 [9], 12 [41], 13 [12]	BP	4	1	650	1	4.10638	0.243523
GO:2000642	negative regulation of early endosome to late endosome transport	7 [2], 8 [2], 9 [8]	BP	2	1	29934	1	4.10638	0.243523
GO:0030857	negative regulation of epithelial cell differentiation	8 [10]	BP	9	1	6926	1	4.10638	0.243523
GO:0048147	negative regulation of fibroblast proliferation	8 [4]	BP	25	1	6648	1	4.10638	0.243523
GO:0010727	negative regulation of hydrogen peroxide metabolic process	9 [10]	BP	2	1	4314	1	4.10638	0.243523
GO:0043569	negative regulation of insulin-like growth factor receptor signaling pathway	8 [8], 9 [5]	BP	7	1	650	1	4.10638	0.243523
GO:0046329	negative regulation of JNK cascade	10 [3], 11 [31], 12 [16], 13 [18]	BP	24	1	11221	1	4.10638	0.243523
GO:0043508	negative regulation of JUN kinase activity	11 [18], 12 [52], 13 [45], 14 [40], 15 [63]	BP	13	1	11221	1	4.10638	0.243523
GO:0010989	negative regulation of low-density lipoprotein particle clearance	8 [4]	BP	4	1	29116	1	4.10638	0.243523
GO:0043031	negative regulation of macrophage activation	8 [4], 9 [5]	BP	6	1	80149	1	4.10638	0.243523
GO:0045662	negative regulation of myoblast differentiation	9 [8], 10 [2], 11 [1], 12 [4]	BP	12	1	6926	1	4.10638	0.243523
GO:0045019	negative regulation of nitric oxide biosynthetic process	8 [4], 9 [15]	BP	10	1	80149	1	4.10638	0.243523
GO:1902176	negative regulation of oxidative stress-induced intrinsic apoptotic signaling pathway	8 [2], 9 [10], 10 [32], 11 [21], 12 [8]	BP	14	1	6648	1	4.10638	0.243523
GO:0031953	negative regulation of protein autophosphorylation	11 [14], 12 [29]	BP	9	1	3725	1	4.10638	0.243523
GO:0010955	negative regulation of protein processing	10 [15]	BP	8	1	29934	1	4.10638	0.243523
GO:0051224	negative regulation of protein transport	7 [1], 8 [2], 9 [1]	BP	5	1	29934	1	4.10638	0.243523
GO:0060266	negative regulation of respiratory burst involved in inflammatory response	7 [3], 8 [10], 9 [21], 10 [9]	BP	3	1	11221	1	4.10638	0.243523
GO:1902725	negative regulation of satellite cell differentiation	9 [17], 10 [2], 11 [10], 12 [8]	BP	1	1	51804	1	4.10638	0.243523
GO:0010894	negative regulation of steroid biosynthetic process	9 [9], 10 [6]	BP	5	1	650	1	4.10638	0.243523
GO:0051154	negative regulation of striated muscle cell differentiation	9 [10]	BP	3	1	4487	1	4.10638	0.243523
GO:0042130	negative regulation of T cell proliferation	10 [12], 11 [21]	BP	30	1	57162	1	4.10638	0.243523
GO:1990441	negative regulation of transcription from RNA polymerase II promoter in response to endoplasmic reticulum stress	7 [3], 9 [3], 12 [8], 13 [45], 14 [60], 15 [41]	BP	1	1	3725	1	4.10638	0.243523
GO:2000678	negative regulation of transcription regulatory region DNA binding	8 [4]	BP	14	1	4487	1	4.10638	0.243523
GO:0035278	negative regulation of translation involved in gene silencing by miRNA	11 [16], 12 [48]	BP	9	1	7538	1	4.10638	0.243523
GO:0043116	negative regulation of vascular permeability	6 [1], 9 [2]	BP	10	1	133	1	4.10638	0.243523
GO:0045906	negative regulation of vasoconstriction	8 [2], 9 [2]	BP	3	1	133	1	4.10638	0.243523
GO:0003308	negative regulation of Wnt signaling pathway involved in heart development	7 [4], 8 [2], 9 [10], 10 [6]	BP	3	1	650	1	4.10638	0.243523
GO:0050884	neuromuscular process controlling posture	8 [2]	BP	10	1	2643	1	4.10638	0.243523
GO:0031102	neuron projection regeneration	6 [6], 7 [3]	BP	5	1	133	1	4.10638	0.243523
GO:0006809	nitric oxide biosynthetic process	6 [1], 7 [6]	BP	14	1	2643	1	4.10638	0.243523
GO:0046209	nitric oxide metabolic process	5 [1]	BP	22	1	2643	1	4.10638	0.243523
GO:0000228	nuclear chromosome	6 [1], 7 [3], 8 [1]	CC	49	1	3725	1	4.10638	0.243523
GO:0042405	nuclear inclusion body	6 [2], 7 [1]	CC	9	1	10482	1	4.10638	0.243523
GO:0005643	nuclear pore	5 [1], 6 [2], 7 [1]	CC	62	1	10482	1	4.10638	0.243523
GO:0000288	nuclear-transcribed mRNA catabolic process, deadenylation-dependent decay	10 [10], 11 [37], 12 [16]	BP	53	1	7538	1	4.10638	0.243523
GO:0000289	nuclear-transcribed mRNA poly(A) tail shortening	10 [16], 11 [46], 12 [40]	BP	25	1	7538	1	4.10638	0.243523
GO:0090305	nucleic acid phosphodiester bond hydrolysis	7 [2], 8 [8]	BP	64	1	80149	1	4.10638	0.243523
GO:0005487	nucleocytoplasmic transporter activity	4 [1]	MF	14	1	10482	1	4.10638	0.243523
GO:0030910	olfactory placode formation	6 [3]	BP	4	1	51804	1	4.10638	0.243523
GO:0031090	organelle membrane	4 [2]	CC	9	1	81631	1	4.10638	0.243523
GO:0043177	organic acid binding	5 [1]	MF	1	1	3157	1	4.10638	0.243523
GO:0019825	oxygen binding	4 [1]	MF	34	1	6648	1	4.10638	0.243523
GO:0032364	oxygen homeostasis	8 [1]	BP	6	1	6648	1	4.10638	0.243523
GO:0002039	p53 binding	5 [1]	MF	56	1	4487	1	4.10638	0.243523
GO:0018107	peptidyl-threonine phosphorylation	9 [6], 10 [8], 11 [4]	BP	37	1	1195	1	4.10638	0.243523
GO:0060039	pericardium development	7 [1]	BP	9	1	650	1	4.10638	0.243523
GO:0007422	peripheral nervous system development	6 [1]	BP	28	1	1959	1	4.10638	0.243523
GO:0042731	PH domain binding	6 [1]	MF	4	1	2037	1	4.10638	0.243523
GO:0060037	pharyngeal system development	6 [1]	BP	16	1	51804	1	4.10638	0.243523
GO:0019211	phosphatase activator activity	5 [2]	MF	3	1	650	1	4.10638	0.243523
GO:0016791	phosphatase activity	7 [1]	MF	20	1	11221	1	4.10638	0.243523
GO:0035091	phosphatidylinositol binding	6 [1], 7 [1]	MF	69	1	29934	1	4.10638	0.243523
GO:0004721	phosphoprotein phosphatase activity	8 [1]	MF	33	1	11221	1	4.10638	0.243523
GO:0016973	poly(A)+ mRNA export from nucleus	6 [1], 7 [2], 8 [3], 9 [2], 12 [8]	BP	9	1	10482	1	4.10638	0.243523
GO:0006595	polyamine metabolic process	8 [3], 9 [2]	BP	16	1	6303	1	4.10638	0.243523
GO:0043923	positive regulation by host of viral transcription	9 [10], 10 [31], 11 [42], 12 [35], 13 [4]	BP	11	1	3725	1	4.10638	0.243523
GO:0010508	positive regulation of autophagy	9 [15]	BP	22	1	80149	1	4.10638	0.243523
GO:0030501	positive regulation of bone mineralization	8 [8], 9 [4]	BP	31	1	650	1	4.10638	0.243523
GO:0030819	positive regulation of cAMP biosynthetic process	11 [42], 12 [174], 13 [108]	BP	35	1	133	1	4.10638	0.243523
GO:0035413	positive regulation of catenin import into nucleus	9 [2], 10 [12], 11 [23], 12 [10], 13 [2]	BP	11	1	25805	1	4.10638	0.243523
GO:0043517	positive regulation of DNA damage response, signal transduction by p53 class mediator	8 [4], 9 [2], 10 [14], 11 [7]	BP	12	1	4487	1	4.10638	0.243523
GO:0072303	positive regulation of glomerular metanephric mesangial cell proliferation	9 [4], 10 [28], 11 [32]	BP	1	1	1958	1	4.10638	0.243523
GO:1902255	positive regulation of intrinsic apoptotic signaling pathway by p53 class mediator	10 [36], 11 [21], 12 [8]	BP	2	1	4487	1	4.10638	0.243523
GO:2001055	positive regulation of mesenchymal cell apoptotic process	10 [6]	BP	3	1	4487	1	4.10638	0.243523
GO:0045657	positive regulation of monocyte differentiation	9 [14], 10 [36]	BP	5	1	3725	1	4.10638	0.243523
GO:0051000	positive regulation of nitric-oxide synthase activity	9 [5], 10 [6]	BP	15	1	2643	1	4.10638	0.243523
GO:1900153	positive regulation of nuclear-transcribed mRNA catabolic process, deadenylation-dependent decay	10 [18], 11 [7], 12 [29]	BP	10	1	7538	1	4.10638	0.243523
GO:1903209	positive regulation of oxidative stress-induced cell death	8 [6], 9 [4], 10 [5]	BP	1	1	4314	1	4.10638	0.243523
GO:0010922	positive regulation of phosphatase activity	8 [4], 9 [5], 11 [14]	BP	3	1	650	1	4.10638	0.243523
GO:0032461	positive regulation of protein oligomerization	8 [8]	BP	12	1	4314	1	4.10638	0.243523
GO:0032321	positive regulation of Rho GTPase activity	10 [6], 11 [7], 13 [33], 14 [30], 15 [82], 16 [48]	BP	94	1	3725	1	4.10638	0.243523
GO:2000648	positive regulation of stem cell proliferation	8 [4]	BP	10	1	6926	1	4.10638	0.243523
GO:0032224	positive regulation of synaptic transmission, cholinergic	6 [2], 8 [4], 9 [5]	BP	5	1	3908	1	4.10638	0.243523
GO:0034141	positive regulation of toll-like receptor 3 signaling pathway	8 [4], 9 [10], 10 [6]	BP	3	1	57162	1	4.10638	0.243523
GO:0034145	positive regulation of toll-like receptor 4 signaling pathway	8 [4], 9 [10], 10 [6]	BP	7	1	57162	1	4.10638	0.243523
GO:0045943	positive regulation of transcription from RNA polymerase I promoter	10 [6], 11 [10], 12 [48], 13 [33]	BP	6	1	23645	1	4.10638	0.243523
GO:1901522	positive regulation of transcription from RNA polymerase II promoter involved in cellular response to chemical stimulus	11 [6], 12 [10], 13 [48], 14 [33]	BP	5	1	650	1	4.10638	0.243523
GO:0032411	positive regulation of transporter activity	6 [2], 7 [1], 8 [2]	BP	5	1	6446	1	4.10638	0.243523
GO:0072107	positive regulation of ureteric bud formation	7 [2], 8 [4], 9 [13], 10 [6]	BP	4	1	51804	1	4.10638	0.243523
GO:2001214	positive regulation of vasculogenesis	7 [2], 8 [9], 9 [2]	BP	9	1	133	1	4.10638	0.243523
GO:0045909	positive regulation of vasodilation	8 [2], 9 [2]	BP	27	1	133	1	4.10638	0.243523
GO:0030177	positive regulation of Wnt signaling pathway	8 [8], 9 [5]	BP	30	1	650	1	4.10638	0.243523
GO:0060804	positive regulation of Wnt signaling pathway by BMP signaling pathway	9 [8], 10 [7], 11 [2], 12 [5], 13 [6], 14 [4]	BP	1	1	650	1	4.10638	0.243523
GO:0015459	potassium channel regulator activity	4 [1]	MF	33	1	6446	1	4.10638	0.243523
GO:0006813	potassium ion transport	8 [2], 9 [4], 10 [2]	BP	84	1	10723	1	4.10638	0.243523
GO:0015379	potassium:chloride symporter activity	10 [2], 11 [5]	MF	4	1	10723	1	4.10638	0.243523
GO:0006701	progesterone biosynthetic process	7 [24], 8 [15], 9 [28], 10 [2]	BP	7	1	133	1	4.10638	0.243523
GO:0006611	protein export from nucleus	6 [1], 7 [2], 8 [7], 9 [1], 10 [4]	BP	25	1	1959	1	4.10638	0.243523
GO:0051289	protein homotetramerization	10 [6]	BP	54	1	6648	1	4.10638	0.243523
GO:0042787	protein ubiquitination involved in ubiquitin-dependent protein catabolic process	11 [4], 12 [4]	BP	56	1	29116	1	4.10638	0.243523
GO:0006029	proteoglycan metabolic process	7 [4], 8 [2]	BP	10	1	650	1	4.10638	0.243523
GO:0042559	pteridine-containing compound biosynthetic process	7 [30]	BP	1	1	2643	1	4.10638	0.243523
GO:0009447	putrescine catabolic process	10 [15], 11 [6]	BP	3	1	6303	1	4.10638	0.243523
GO:0072095	regulation of branch elongation involved in ureteric bud branching	7 [2], 8 [1], 9 [6], 10 [2]	BP	3	1	51804	1	4.10638	0.243523
GO:0010941	regulation of cell death	6 [1]	BP	6	1	3621	1	4.10638	0.243523
GO:0050678	regulation of epithelial cell proliferation	7 [1]	BP	10	1	51804	1	4.10638	0.243523
GO:0060453	regulation of gastric acid secretion	8 [2]	BP	1	1	6446	1	4.10638	0.243523
GO:0048169	regulation of long-term neuronal synaptic plasticity	7 [2], 9 [1], 10 [1]	BP	21	1	1958	1	4.10638	0.243523
GO:0032803	regulation of low-density lipoprotein particle receptor catabolic process	8 [1], 9 [9], 10 [4]	BP	2	1	29116	1	4.10638	0.243523
GO:0014916	regulation of lung blood pressure	6 [1]	BP	2	1	2643	1	4.10638	0.243523
GO:0051881	regulation of mitochondrial membrane potential	6 [1]	BP	23	1	6648	1	4.10638	0.243523
GO:0048168	regulation of neuronal synaptic plasticity	6 [2], 8 [1], 9 [1]	BP	14	1	1959	1	4.10638	0.243523
GO:0050999	regulation of nitric-oxide synthase activity	8 [1], 9 [1]	BP	23	1	2643	1	4.10638	0.243523
GO:0042481	regulation of odontogenesis	8 [3]	BP	4	1	4487	1	4.10638	0.243523
GO:0042487	regulation of odontogenesis of dentin-containing tooth	9 [3]	BP	7	1	650	1	4.10638	0.243523
GO:0032880	regulation of protein localization	6 [1]	BP	40	1	51804	1	4.10638	0.243523
GO:0033233	regulation of protein sumoylation	10 [2], 11 [2]	BP	1	1	1958	1	4.10638	0.243523
GO:0043484	regulation of RNA splicing	8 [2], 9 [4]	BP	24	1	1195	1	4.10638	0.243523
GO:0008582	regulation of synaptic growth at neuromuscular junction	7 [3], 8 [2], 9 [2]	BP	3	1	51804	1	4.10638	0.243523
GO:0002026	regulation of the force of heart contraction	5 [1], 9 [1]	BP	17	1	133	1	4.10638	0.243523
GO:0006417	regulation of translation	8 [2], 9 [8]	BP	67	1	23645	1	4.10638	0.243523
GO:0032680	regulation of tumor necrosis factor production	8 [1]	BP	4	1	7538	1	4.10638	0.243523
GO:0019430	removal of superoxide radicals	5 [4], 7 [2], 8 [1], 9 [17], 10 [17]	BP	12	1	6648	1	4.10638	0.243523
GO:0070294	renal sodium ion absorption	8 [4], 10 [2], 11 [4], 12 [2]	BP	4	1	6446	1	4.10638	0.243523
GO:0022904	respiratory electron transport chain	6 [2], 7 [4]	BP	87	1	6648	1	4.10638	0.243523
GO:0048678	response to axon injury	6 [1]	BP	23	1	6648	1	4.10638	0.243523
GO:0046686	response to cadmium ion	7 [1]	BP	22	1	6648	1	4.10638	0.243523
GO:0034465	response to carbon monoxide	6 [2]	BP	4	1	1958	1	4.10638	0.243523
GO:0042220	response to cocaine	6 [1], 7 [3], 8 [2]	BP	24	1	1958	1	4.10638	0.243523
GO:0043331	response to dsRNA	6 [1], 7 [1]	BP	2	1	57162	1	4.10638	0.243523
GO:0009749	response to glucose	9 [2]	BP	68	1	1958	1	4.10638	0.243523
GO:0035900	response to isolation stress	5 [1]	BP	1	1	6648	1	4.10638	0.243523
GO:0033591	response to L-ascorbic acid	6 [1], 7 [1], 8 [2], 9 [1]	BP	4	1	6648	1	4.10638	0.243523
GO:0055094	response to lipoprotein particle	5 [1], 6 [1]	BP	1	1	3157	1	4.10638	0.243523
GO:0009645	response to low light intensity stimulus	8 [1]	BP	2	1	3157	1	4.10638	0.243523
GO:0071000	response to magnetism	5 [1]	BP	2	1	6648	1	4.10638	0.243523
GO:0010042	response to manganese ion	6 [1], 7 [1]	BP	6	1	6648	1	4.10638	0.243523
GO:0043278	response to morphine	7 [1], 8 [2], 9 [2]	BP	21	1	2354	1	4.10638	0.243523
GO:0071873	response to norepinephrine	7 [1], 8 [2], 9 [2]	BP	3	1	1958	1	4.10638	0.243523
GO:0031667	response to nutrient levels	6 [1]	BP	20	1	1958	1	4.10638	0.243523
GO:0048265	response to pain	6 [3]	BP	16	1	2643	1	4.10638	0.243523
GO:0014074	response to purine-containing compound	6 [1], 7 [3]	BP	4	1	3157	1	4.10638	0.243523
GO:0010269	response to selenium ion	6 [1]	BP	6	1	6648	1	4.10638	0.243523
GO:0034021	response to silicon dioxide	6 [2]	BP	2	1	6648	1	4.10638	0.243523
GO:0000303	response to superoxide	6 [1], 7 [3], 8 [2]	BP	5	1	6648	1	4.10638	0.243523
GO:0046690	response to tellurium ion	6 [1]	BP	1	1	3157	1	4.10638	0.243523
GO:0009636	response to toxic substance	5 [1]	BP	71	1	2353	1	4.10638	0.243523
GO:0034612	response to tumor necrosis factor	7 [1]	BP	28	1	2643	1	4.10638	0.243523
GO:0033197	response to vitamin E	6 [1], 7 [2], 9 [1]	BP	9	1	3157	1	4.10638	0.243523
GO:0010043	response to zinc ion	6 [1], 7 [1]	BP	27	1	6648	1	4.10638	0.243523
GO:0004745	retinol dehydrogenase activity	7 [1]	MF	16	1	650	1	4.10638	0.243523
GO:0005100	Rho GTPase activator activity	7 [1], 8 [2]	MF	25	1	3725	1	4.10638	0.243523
GO:0021660	rhombomere 3 formation	6 [3]	BP	1	1	1959	1	4.10638	0.243523
GO:0021666	rhombomere 5 formation	6 [3]	BP	1	1	1959	1	4.10638	0.243523
GO:0007622	rhythmic behavior	4 [1], 5 [1]	BP	2	1	1959	1	4.10638	0.243523
GO:0050779	RNA destabilization	6 [1], 10 [1]	BP	3	1	7538	1	4.10638	0.243523
GO:0016070	RNA metabolic process	6 [2], 7 [3], 8 [8]	BP	249	1	7538	1	4.10638	0.243523
GO:0000982	RNA polymerase II core promoter proximal region sequence-specific DNA binding transcription factor activity	6 [1]	MF	11	1	4487	1	4.10638	0.243523
GO:0001085	RNA polymerase II transcription factor binding	6 [1]	MF	34	1	6926	1	4.10638	0.243523
GO:0001190	RNA polymerase II transcription factor binding transcription factor activity involved in positive regulation of transcription	6 [1]	MF	16	1	3725	1	4.10638	0.243523
GO:0042383	sarcolemma	5 [2]	CC	73	1	3908	1	4.10638	0.243523
GO:0045214	sarcomere organization	8 [6], 9 [2]	BP	26	1	51804	1	4.10638	0.243523
GO:0003727	single-stranded RNA binding	7 [2]	MF	30	1	7538	1	4.10638	0.243523
GO:0060931	sinoatrial node cell development	9 [1], 10 [5], 11 [4]	BP	3	1	6926	1	4.10638	0.243523
GO:0098528	skeletal muscle fiber differentiation	8 [4], 10 [4]	BP	1	1	51804	1	4.10638	0.243523
GO:0030431	sleep	5 [2]	BP	10	1	2353	1	4.10638	0.243523
GO:0046332	SMAD binding	5 [1]	MF	42	1	650	1	4.10638	0.243523
GO:0007184	SMAD protein import into nucleus	7 [4], 8 [4], 9 [9], 10 [8], 12 [4]	BP	7	1	3725	1	4.10638	0.243523
GO:0017080	sodium channel regulator activity	4 [1]	MF	24	1	6446	1	4.10638	0.243523
GO:0006814	sodium ion transport	8 [2], 9 [4], 10 [2]	BP	81	1	6446	1	4.10638	0.243523
GO:0010159	specification of organ position	7 [4]	BP	2	1	6926	1	4.10638	0.243523
GO:0008091	spectrin	6 [1], 7 [2]	CC	9	1	2037	1	4.10638	0.243523
GO:0032918	spermidine acetylation	10 [6], 11 [4]	BP	2	1	6303	1	4.10638	0.243523
GO:0019809	spermidine binding	5 [1], 6 [1]	MF	1	1	6303	1	4.10638	0.243523
GO:0051233	spindle midzone	5 [1], 6 [1], 7 [1]	CC	15	1	2669	1	4.10638	0.243523
GO:0060712	spongiotrophoblast layer development	5 [1], 6 [4]	BP	7	1	133	1	4.10638	0.243523
GO:0004784	superoxide dismutase activity	4 [1], 6 [1]	MF	5	1	6648	1	4.10638	0.243523
GO:0006801	superoxide metabolic process	6 [2]	BP	16	1	6648	1	4.10638	0.243523
GO:0021978	telencephalon regionalization	7 [4]	BP	6	1	650	1	4.10638	0.243523
GO:0006729	tetrahydrobiopterin biosynthetic process	8 [46]	BP	6	1	2643	1	4.10638	0.243523
GO:0046654	tetrahydrofolate biosynthetic process	9 [63], 10 [24], 11 [20], 12 [64], 13 [20]	BP	6	1	2643	1	4.10638	0.243523
GO:0060129	thyroid-stimulating hormone-secreting cell differentiation	10 [4], 11 [4]	BP	3	1	650	1	4.10638	0.243523
GO:0008063	Toll signaling pathway	7 [2], 8 [1]	BP	6	1	57162	1	4.10638	0.243523
GO:0043586	tongue development	6 [2], 7 [1]	BP	11	1	51804	1	4.10638	0.243523
GO:0000346	transcription export complex	5 [1], 6 [1], 7 [1]	CC	13	1	10482	1	4.10638	0.243523
GO:0017053	transcriptional repressor complex	5 [1]	CC	51	1	3725	1	4.10638	0.243523
GO:0006810	transport	5 [1]	BP	319	1	10723	1	4.10638	0.243523
GO:0061551	trigeminal ganglion development	8 [1]	BP	1	1	51804	1	4.10638	0.243523
GO:0005114	type II transforming growth factor beta receptor binding	8 [1]	MF	7	1	25805	1	4.10638	0.243523
GO:0042311	vasodilation	8 [1], 9 [2]	BP	16	1	2643	1	4.10638	0.243523
GO:0003069	vasodilation by acetylcholine involved in regulation of systemic arterial blood pressure	8 [1], 9 [1], 10 [2]	BP	1	1	6648	1	4.10638	0.243523
GO:0005524	ATP binding	7 [3], 8 [9], 9 [3], 10 [6]	MF	1456	3	1195, 6446, 7465	10	1.23191	0.252171
GO:0001666	response to hypoxia	5 [1], 7 [1]	BP	150	3	133, 650, 6648	10	1.23191	0.252171
GO:0003924	GTPase activity	9 [1]	MF	217	2	2669, 6236	5	1.64255	0.259317
GO:0090090	negative regulation of canonical Wnt signaling pathway	9 [10], 10 [6]	BP	88	2	650, 1958	5	1.64255	0.259317
GO:0010629	negative regulation of gene expression	8 [4]	BP	85	2	29934, 80149	5	1.64255	0.259317
GO:0042127	regulation of cell proliferation	6 [1]	BP	114	2	6303, 6446	5	1.64255	0.259317
GO:0032570	response to progesterone	7 [3], 8 [3]	BP	32	2	2353, 2354	5	1.64255	0.259317
GO:0000977	RNA polymerase II regulatory region sequence-specific DNA binding	9 [2], 10 [8]	MF	75	2	467, 4487	5	1.64255	0.259317
GO:0007264	small GTPase mediated signal transduction	7 [2], 8 [1]	BP	320	2	2669, 6236	5	1.64255	0.259317
GO:0005198	structural molecule activity	3 [1]	MF	191	2	2037, 3908	5	1.64255	0.259317
GO:0007165	signal transduction	5 [2], 6 [1]	BP	1001	3	133, 2669, 3164	13	0.947627	0.261995
GO:0001701	in utero embryonic development	8 [3]	BP	215	3	650, 4487, 6926	11	1.11992	0.263367
GO:0043065	positive regulation of apoptotic process	9 [5]	BP	280	3	133, 650, 4616	11	1.11992	0.263367
GO:0007155	cell adhesion	4 [1]	BP	427	1	3908	8	0.513298	0.276454
GO:0009986	cell surface	4 [1]	CC	451	1	650	8	0.513298	0.276454
GO:0007166	cell surface receptor signaling pathway	6 [2], 7 [1]	BP	155	1	2669	8	0.513298	0.276454
GO:0019221	cytokine-mediated signaling pathway	7 [2], 8 [6]	BP	236	1	1958	8	0.513298	0.276454
GO:0042802	identical protein binding	5 [1]	MF	507	2	467, 6648	10	0.821277	0.292098
GO:0005789	endoplasmic reticulum membrane	4 [1], 5 [4], 6 [3], 7 [2]	CC	735	2	23645, 6446	6	1.36879	0.29587
GO:0060325	face morphogenesis	5 [3]	BP	34	2	64651, 4487	6	1.36879	0.29587
GO:0005794	Golgi apparatus	6 [3], 7 [1]	CC	708	2	11221, 23710	6	1.36879	0.29587
GO:0005739	mitochondrion	6 [3], 7 [1]	CC	1146	2	6446, 6648	6	1.36879	0.29587
GO:0004842	ubiquitin-protein transferase activity	5 [1]	MF	265	2	29116, 57162	6	1.36879	0.29587
GO:0030154	cell differentiation	6 [4]	BP	393	2	4616, 80149	9	0.91253	0.30933
GO:0005783	endoplasmic reticulum	6 [3], 7 [1]	CC	686	2	2353, 23710	9	0.91253	0.30933
GO:0005509	calcium ion binding	7 [1]	MF	680	2	2643, 4314	7	1.17325	0.31454
GO:0007267	cell-cell signaling	5 [2], 6 [2]	BP	233	2	133, 650	7	1.17325	0.31454
GO:0016020	membrane	3 [1]	CC	1870	2	2353, 29934	7	1.17325	0.31454
GO:0030308	negative regulation of cell growth	7 [7]	BP	121	2	3621, 4487	7	1.17325	0.31454
GO:0007399	nervous system development	6 [1]	BP	274	2	2353, 29116	7	1.17325	0.31454
GO:0018108	peptidyl-tyrosine phosphorylation	9 [6], 10 [8], 11 [4]	BP	136	2	1195, 7465	7	1.17325	0.31454
GO:0002756	MyD88-independent toll-like receptor signaling pathway	9 [2], 11 [2], 12 [3], 13 [22], 14 [2]	BP	78	2	2353, 3725	8	1.0266	0.317922
GO:0006468	protein phosphorylation	8 [6], 9 [4]	BP	487	2	650, 6446	8	1.0266	0.317922
GO:0034138	toll-like receptor 3 signaling pathway	9 [2], 11 [2], 12 [3], 13 [22], 14 [2]	BP	80	2	2353, 3725	8	1.0266	0.317922
GO:0035666	TRIF-dependent toll-like receptor signaling pathway	10 [2], 12 [2], 13 [3], 14 [22], 15 [2]	BP	76	2	2353, 3725	8	1.0266	0.317922
GO:0005125	cytokine activity	6 [1]	MF	167	1	650	7	0.586626	0.321378
GO:0046982	protein heterodimerization activity	6 [1]	MF	435	1	650	7	0.586626	0.321378
GO:0003714	transcription corepressor activity	6 [1]	MF	183	1	467	7	0.586626	0.321378
GO:0071222	cellular response to lipopolysaccharide	7 [8], 8 [12]	BP	82	1	80149	6	0.684397	0.365335
GO:0071260	cellular response to mechanical stimulus	6 [6]	BP	67	1	1958	6	0.684397	0.365335
GO:0005925	focal adhesion	6 [1], 7 [1]	CC	375	1	2037	6	0.684397	0.365335
GO:0048011	neurotrophin TRK receptor signaling pathway	8 [2], 9 [8], 10 [1]	BP	276	1	3164	6	0.684397	0.365335
GO:0045766	positive regulation of angiogenesis	7 [4], 8 [1], 9 [2]	BP	95	1	133	6	0.684397	0.365335
GO:0030335	positive regulation of cell migration	8 [4], 9 [8]	BP	135	1	650	6	0.684397	0.365335
GO:0007204	positive regulation of cytosolic calcium ion concentration	12 [4], 13 [12]	BP	110	1	133	6	0.684397	0.365335
GO:0006508	proteolysis	6 [1], 7 [1]	BP	506	1	4314	6	0.684397	0.365335
GO:0042981	regulation of apoptotic process	8 [1]	BP	154	1	6446	6	0.684397	0.365335
GO:0000978	RNA polymerase II core promoter proximal region sequence-specific DNA binding	10 [4], 11 [16]	MF	172	1	467	6	0.684397	0.365335
GO:0001078	RNA polymerase II core promoter proximal region sequence-specific DNA binding transcription factor activity involved in negative regulation of transcription	7 [2]	MF	64	1	467	6	0.684397	0.365335
GO:0000981	sequence-specific DNA binding RNA polymerase II transcription factor activity	5 [1]	MF	86	1	3725	6	0.684397	0.365335
GO:0003779	actin binding	6 [1]	MF	295	1	2037	2	2.05319	0.370358
GO:0008209	androgen metabolic process	5 [2], 6 [3], 7 [5], 8 [1]	BP	16	1	133	2	2.05319	0.370358
GO:0003181	atrioventricular valve morphogenesis	6 [3]	BP	8	1	650	2	2.05319	0.370358
GO:0008015	blood circulation	7 [2]	BP	40	1	133	2	2.05319	0.370358
GO:0030282	bone mineralization	7 [1]	BP	35	1	650	2	2.05319	0.370358
GO:0060349	bone morphogenesis	5 [3]	BP	26	1	4487	2	2.05319	0.370358
GO:0060444	branching involved in mammary gland duct morphogenesis	8 [5], 9 [3]	BP	13	1	6926	2	2.05319	0.370358
GO:0055007	cardiac muscle cell differentiation	8 [4], 9 [4]	BP	20	1	650	2	2.05319	0.370358
GO:0044297	cell body	4 [1]	CC	49	1	23710	2	2.05319	0.370358
GO:0045165	cell fate commitment	6 [4]	BP	47	1	650	2	2.05319	0.370358
GO:0000902	cell morphogenesis	6 [2], 7 [4]	BP	52	1	4487	2	2.05319	0.370358
GO:0006928	cellular component movement	5 [2]	BP	95	1	29116	2	2.05319	0.370358
GO:0044255	cellular lipid metabolic process	5 [4], 6 [4]	BP	149	1	3157	2	2.05319	0.370358
GO:0034641	cellular nitrogen compound metabolic process	5 [3]	BP	186	1	6303	2	2.05319	0.370358
GO:0071773	cellular response to BMP stimulus	6 [2], 8 [6]	BP	22	1	650	2	2.05319	0.370358
GO:0071456	cellular response to hypoxia	6 [4], 8 [6]	BP	98	1	1958	2	2.05319	0.370358
GO:0032869	cellular response to insulin stimulus	8 [4], 9 [19], 10 [16]	BP	64	1	1958	2	2.05319	0.370358
GO:0071506	cellular response to mycophenolic acid	7 [10], 8 [6]	BP	2	1	1958	2	2.05319	0.370358
GO:0042632	cholesterol homeostasis	9 [1]	BP	58	1	29116	2	2.05319	0.370358
GO:0002062	chondrocyte differentiation	7 [4]	BP	36	1	650	2	2.05319	0.370358
GO:0008092	cytoskeletal protein binding	5 [1]	MF	49	1	29116	2	2.05319	0.370358
GO:0042416	dopamine biosynthetic process	8 [8], 10 [27]	BP	10	1	2643	2	2.05319	0.370358
GO:0005769	early endosome	7 [3], 8 [1]	CC	172	1	29934	2	2.05319	0.370358
GO:0048701	embryonic cranial skeleton morphogenesis	8 [9]	BP	29	1	51804	2	2.05319	0.370358
GO:0035116	embryonic hindlimb morphogenesis	8 [12]	BP	30	1	4487	2	2.05319	0.370358
GO:0001837	epithelial to mesenchymal transition	8 [2], 9 [4]	BP	34	1	650	2	2.05319	0.370358
GO:0031012	extracellular matrix	3 [1]	CC	176	1	3908	2	2.05319	0.370358
GO:0022617	extracellular matrix disassembly	6 [3], 7 [3]	BP	115	1	4314	2	2.05319	0.370358
GO:0005109	frizzled binding	7 [1]	MF	36	1	25805	2	2.05319	0.370358
GO:0000082	G1/S transition of mitotic cell cycle	8 [6]	BP	152	1	7465	2	2.05319	0.370358
GO:0000086	G2/M transition of mitotic cell cycle	8 [6]	BP	140	1	7465	2	2.05319	0.370358
GO:0019003	GDP binding	6 [1], 8 [9], 9 [3], 10 [6]	MF	49	1	2669	2	2.05319	0.370358
GO:0040007	growth	3 [1]	BP	32	1	650	2	2.05319	0.370358
GO:0001947	heart looping	7 [3], 8 [3], 9 [3]	BP	54	1	6926	2	2.05319	0.370358
GO:0035035	histone acetyltransferase binding	6 [1]	MF	19	1	1958	2	2.05319	0.370358
GO:0048839	inner ear development	5 [3]	BP	40	1	650	2	2.05319	0.370358
GO:0006886	intracellular protein transport	7 [4], 8 [1]	BP	180	1	29934	2	2.05319	0.370358
GO:0030522	intracellular receptor signaling pathway	6 [2], 7 [1]	BP	38	1	3164	2	2.05319	0.370358
GO:0004879	ligand-activated sequence-specific DNA binding RNA polymerase II transcription factor activity	6 [2]	MF	36	1	3164	2	2.05319	0.370358
GO:0030539	male genitalia development	6 [4], 7 [6]	BP	19	1	6926	2	2.05319	0.370358
GO:0061180	mammary gland epithelium development	7 [1]	BP	7	1	4487	2	2.05319	0.370358
GO:0060596	mammary placode formation	6 [3]	BP	4	1	6926	2	2.05319	0.370358
GO:0030145	manganese ion binding	8 [1]	MF	46	1	6648	2	2.05319	0.370358
GO:0017017	MAP kinase tyrosine/serine/threonine phosphatase activity	10 [2]	MF	13	1	11221	2	2.05319	0.370358
GO:0051899	membrane depolarization	6 [1]	BP	21	1	3725	2	2.05319	0.370358
GO:0004222	metalloendopeptidase activity	8 [2]	MF	104	1	4314	2	2.05319	0.370358
GO:0005759	mitochondrial matrix	6 [4], 7 [3]	CC	245	1	6648	2	2.05319	0.370358
GO:0000278	mitotic cell cycle	6 [2]	BP	412	1	7465	2	2.05319	0.370358
GO:0008045	motor neuron axon guidance	8 [2]	BP	20	1	1959	2	2.05319	0.370358
GO:0042552	myelination	7 [2]	BP	37	1	1959	2	2.05319	0.370358
GO:0045776	negative regulation of blood pressure	6 [1]	BP	26	1	2643	2	2.05319	0.370358
GO:0043392	negative regulation of DNA binding	7 [3]	BP	27	1	3725	2	2.05319	0.370358
GO:0045638	negative regulation of myeloid cell differentiation	7 [5], 8 [10]	BP	16	1	7538	2	2.05319	0.370358
GO:0048715	negative regulation of oligodendrocyte differentiation	11 [4], 12 [26]	BP	12	1	11221	2	2.05319	0.370358
GO:0042177	negative regulation of protein catabolic process	8 [4], 9 [7]	BP	30	1	29934	2	2.05319	0.370358
GO:0032720	negative regulation of tumor necrosis factor production	9 [5]	BP	27	1	80149	2	2.05319	0.370358
GO:0048666	neuron development	6 [1], 7 [4]	BP	35	1	6648	2	2.05319	0.370358
GO:0048812	neuron projection morphogenesis	7 [3], 8 [2], 9 [4]	BP	34	1	7465	2	2.05319	0.370358
GO:0007219	Notch signaling pathway	7 [2], 8 [1]	BP	128	1	650	2	2.05319	0.370358
GO:0005719	nuclear euchromatin	6 [2], 8 [4], 9 [4]	CC	21	1	3725	2	2.05319	0.370358
GO:0000166	nucleotide binding	5 [1], 6 [2]	MF	301	1	10482	2	2.05319	0.370358
GO:0031100	organ regeneration	6 [4]	BP	50	1	133	2	2.05319	0.370358
GO:0060389	pathway-restricted SMAD protein phosphorylation	9 [6], 10 [4]	BP	13	1	650	2	2.05319	0.370358
GO:0018105	peptidyl-serine phosphorylation	9 [6], 10 [8], 11 [4]	BP	69	1	1195	2	2.05319	0.370358
GO:0035335	peptidyl-tyrosine dephosphorylation	9 [6], 10 [4]	BP	101	1	11221	2	2.05319	0.370358
GO:0006596	polyamine biosynthetic process	9 [18], 10 [4]	BP	8	1	6303	2	2.05319	0.370358
GO:0090190	positive regulation of branching involved in ureteric bud morphogenesis	7 [4], 8 [1], 9 [10], 10 [6]	BP	18	1	51804	2	2.05319	0.370358
GO:0061036	positive regulation of cartilage development	7 [4], 8 [2]	BP	11	1	650	2	2.05319	0.370358
GO:0001819	positive regulation of cytokine production	7 [3]	BP	20	1	57162	2	2.05319	0.370358
GO:0010460	positive regulation of heart rate	6 [1], 9 [2], 10 [3]	BP	13	1	133	2	2.05319	0.370358
GO:0046330	positive regulation of JNK cascade	10 [3], 11 [31], 12 [16], 13 [18]	BP	55	1	4616	2	2.05319	0.370358
GO:0010884	positive regulation of lipid storage	6 [1], 7 [1]	BP	7	1	80149	2	2.05319	0.370358
GO:0060213	positive regulation of nuclear-transcribed mRNA poly(A) tail shortening	10 [15], 11 [34], 12 [41], 13 [66]	BP	11	1	7538	2	2.05319	0.370358
GO:0042482	positive regulation of odontogenesis	7 [4], 9 [3]	BP	5	1	650	2	2.05319	0.370358
GO:0045778	positive regulation of ossification	7 [3]	BP	13	1	650	2	2.05319	0.370358
GO:0045669	positive regulation of osteoblast differentiation	8 [12]	BP	58	1	650	2	2.05319	0.370358
GO:0033690	positive regulation of osteoblast proliferation	8 [4]	BP	9	1	650	2	2.05319	0.370358
GO:0045672	positive regulation of osteoclast differentiation	9 [14], 10 [36]	BP	20	1	2353	2	2.05319	0.370358
GO:0010862	positive regulation of pathway-restricted SMAD protein phosphorylation	9 [10], 10 [6], 11 [14], 12 [29]	BP	26	1	650	2	2.05319	0.370358
GO:0032092	positive regulation of protein binding	7 [3]	BP	41	1	25805	2	2.05319	0.370358
GO:0006470	protein dephosphorylation	8 [6], 9 [4]	BP	103	1	11221	2	2.05319	0.370358
GO:0006606	protein import into nucleus	6 [4], 7 [4], 8 [9], 9 [8], 11 [4]	BP	31	1	3621	2	2.05319	0.370358
GO:0070936	protein K48-linked ubiquitination	12 [4], 13 [4]	BP	44	1	57162	2	2.05319	0.370358
GO:0050821	protein stabilization	6 [1], 10 [1]	BP	93	1	4487	2	2.05319	0.370358
GO:0016925	protein sumoylation	10 [4], 11 [4]	BP	27	1	1959	2	2.05319	0.370358
GO:0004713	protein tyrosine kinase activity	8 [2]	MF	83	1	7465	2	2.05319	0.370358
GO:0004725	protein tyrosine phosphatase activity	9 [1]	MF	87	1	11221	2	2.05319	0.370358
GO:0008138	protein tyrosine/serine/threonine phosphatase activity	9 [1]	MF	41	1	11221	2	2.05319	0.370358
GO:0005578	proteinaceous extracellular matrix	4 [2]	CC	220	1	4314	2	2.05319	0.370358
GO:0031623	receptor internalization	5 [5], 6 [2], 7 [3], 8 [1], 9 [1]	BP	31	1	133	2	2.05319	0.370358
GO:0002819	regulation of adaptive immune response	7 [2]	BP	5	1	11221	2	2.05319	0.370358
GO:0001558	regulation of cell growth	6 [3]	BP	69	1	6446	2	2.05319	0.370358
GO:0008360	regulation of cell shape	5 [1], 7 [2], 8 [1]	BP	107	1	25805	2	2.05319	0.370358
GO:0045995	regulation of embryonic development	7 [2]	BP	13	1	3908	2	2.05319	0.370358
GO:0030100	regulation of endocytosis	6 [1], 7 [1], 8 [1]	BP	19	1	29934	2	2.05319	0.370358
GO:0030278	regulation of ossification	6 [1]	BP	9	1	1959	2	2.05319	0.370358
GO:0001975	response to amphetamine	7 [1], 8 [2]	BP	29	1	1958	2	2.05319	0.370358
GO:0045471	response to ethanol	7 [2]	BP	89	1	1958	2	2.05319	0.370358
GO:0010332	response to gamma radiation	7 [1]	BP	29	1	6648	2	2.05319	0.370358
GO:0051384	response to glucocorticoid	8 [1], 9 [3]	BP	63	1	133	2	2.05319	0.370358
GO:0009629	response to gravity	5 [1]	BP	7	1	2353	2	2.05319	0.370358
GO:0055093	response to hyperoxia	5 [1], 7 [1]	BP	13	1	6648	2	2.05319	0.370358
GO:0034341	response to interferon-gamma	7 [1]	BP	22	1	2643	2	2.05319	0.370358
GO:0009416	response to light stimulus	6 [1]	BP	13	1	2353	2	2.05319	0.370358
GO:0009314	response to radiation	5 [1]	BP	27	1	3725	2	2.05319	0.370358
GO:0003723	RNA binding	6 [2]	MF	401	1	22889	2	2.05319	0.370358
GO:0000980	RNA polymerase II distal enhancer sequence-specific DNA binding	10 [4], 11 [16]	MF	55	1	3725	2	2.05319	0.370358
GO:0003705	RNA polymerase II distal enhancer sequence-specific DNA binding transcription factor activity	6 [1]	MF	61	1	3725	2	2.05319	0.370358
GO:0001227	RNA polymerase II transcription regulatory region sequence-specific DNA binding transcription factor activity involved in negative regulation of transcription	6 [1]	MF	20	1	4487	2	2.05319	0.370358
GO:0006396	RNA processing	7 [2], 8 [3], 9 [8]	BP	62	1	57018	2	2.05319	0.370358
GO:0014037	Schwann cell differentiation	8 [4]	BP	6	1	1959	2	2.05319	0.370358
GO:0023019	signal transduction involved in regulation of gene expression	6 [2], 7 [1]	BP	22	1	4487	2	2.05319	0.370358
GO:0007519	skeletal muscle tissue development	8 [1]	BP	43	1	51804	2	2.05319	0.370358
GO:0048705	skeletal system morphogenesis	6 [3]	BP	25	1	64651	2	2.05319	0.370358
GO:0019827	stem cell maintenance	5 [4], 8 [6]	BP	49	1	6926	2	2.05319	0.370358
GO:0043401	steroid hormone mediated signaling pathway	7 [2], 8 [6], 9 [23]	BP	56	1	3164	2	2.05319	0.370358
GO:0003707	steroid hormone receptor activity	5 [1], 6 [1]	MF	49	1	3164	2	2.05319	0.370358
GO:0042554	superoxide anion generation	7 [2]	BP	14	1	6648	2	2.05319	0.370358
GO:0030217	T cell differentiation	7 [2], 9 [8]	BP	27	1	1958	2	2.05319	0.370358
GO:0021537	telencephalon development	5 [1]	BP	17	1	650	2	2.05319	0.370358
GO:0000976	transcription regulatory region sequence-specific DNA binding	8 [2], 9 [4]	MF	29	1	1958	2	2.05319	0.370358
GO:0097084	vascular smooth muscle cell development	7 [1], 8 [4]	BP	5	1	133	2	2.05319	0.370358
GO:0007411	axon guidance	7 [2]	BP	333	1	3908	5	0.821277	0.40307
GO:0007050	cell cycle arrest	6 [2], 8 [3]	BP	130	1	23645	5	0.821277	0.40307
GO:0016477	cell migration	5 [1], 7 [2]	BP	136	1	25805	5	0.821277	0.40307
GO:0003682	chromatin binding	4 [1]	MF	346	1	1959	5	0.821277	0.40307
GO:0008083	growth factor activity	6 [1]	MF	161	1	650	5	0.821277	0.40307
GO:0006469	negative regulation of protein kinase activity	9 [5], 10 [6], 11 [14], 12 [45]	BP	65	1	4616	5	0.821277	0.40307
GO:0001649	osteoblast differentiation	7 [4]	BP	99	1	650	5	0.821277	0.40307
GO:0070374	positive regulation of ERK1 and ERK2 cascade	10 [12], 11 [7], 12 [16]	BP	114	1	650	5	0.821277	0.40307
GO:0045429	positive regulation of nitric oxide biosynthetic process	8 [4], 9 [15]	BP	35	1	6648	5	0.821277	0.40307
GO:0033138	positive regulation of peptidyl-serine phosphorylation	11 [14], 12 [29]	BP	62	1	23645	5	0.821277	0.40307
GO:0031398	positive regulation of protein ubiquitination	11 [14], 12 [13]	BP	52	1	57162	5	0.821277	0.40307
GO:0051260	protein homooligomerization	9 [3]	BP	162	1	2643	5	0.821277	0.40307
GO:0016567	protein ubiquitination	10 [4], 11 [4]	BP	315	1	29116	5	0.821277	0.40307
GO:0014823	response to activity	4 [1]	BP	32	1	6648	5	0.821277	0.40307
GO:0006367	transcription initiation from RNA polymerase II promoter	9 [6], 10 [30], 11 [8]	BP	185	1	3164	5	0.821277	0.40307
GO:0031625	ubiquitin protein ligase binding	7 [1]	MF	183	1	1959	5	0.821277	0.40307
GO:0016032	viral process	5 [2], 6 [1]	BP	547	1	10482	5	0.821277	0.40307
GO:0000187	activation of MAPK activity	11 [17], 12 [20], 13 [38], 14 [63], 15 [57]	BP	94	1	650	3	1.36879	0.421743
GO:0000185	activation of MAPKKK activity	9 [2], 10 [11], 11 [19], 12 [27], 13 [30], 14 [96]	BP	9	1	4616	3	1.36879	0.421743
GO:0006987	activation of signaling protein activity involved in unfolded protein response	9 [8], 10 [27], 11 [6], 12 [14], 13 [45]	BP	64	1	467	3	1.36879	0.421743
GO:0009653	anatomical structure morphogenesis	4 [1]	BP	90	1	51804	3	1.36879	0.421743
GO:0008283	cell proliferation	4 [1]	BP	343	1	1195	3	1.36879	0.421743
GO:0044267	cellular protein metabolic process	6 [3], 7 [2]	BP	526	1	467	3	1.36879	0.421743
GO:0071230	cellular response to amino acid stimulus	7 [13], 8 [12]	BP	42	1	4314	3	1.36879	0.421743
GO:0035690	cellular response to drug	6 [4]	BP	52	1	1958	3	1.36879	0.421743
GO:0031668	cellular response to extracellular stimulus	5 [2], 6 [4]	BP	16	1	2353	3	1.36879	0.421743
GO:0044344	cellular response to fibroblast growth factor stimulus	6 [2], 8 [6]	BP	22	1	3164	3	1.36879	0.421743
GO:0071363	cellular response to growth factor stimulus	7 [5]	BP	44	1	1958	3	1.36879	0.421743
GO:0071316	cellular response to nicotine	8 [10], 9 [14]	BP	8	1	4487	3	1.36879	0.421743
GO:0009898	cytoplasmic side of plasma membrane	5 [2], 6 [1]	CC	42	1	2669	3	1.36879	0.421743
GO:0005856	cytoskeleton	6 [2], 7 [1]	CC	334	1	29116	3	1.36879	0.421743
GO:0042733	embryonic digit morphogenesis	6 [3]	BP	54	1	6926	3	1.36879	0.421743
GO:0030097	hemopoiesis	6 [2], 7 [1]	BP	58	1	6648	3	1.36879	0.421743
GO:0005179	hormone activity	6 [1]	MF	96	1	133	3	1.36879	0.421743
GO:0000188	inactivation of MAPK activity	11 [12], 12 [14], 13 [24], 14 [18], 15 [57]	BP	28	1	11221	3	1.36879	0.421743
GO:0042472	inner ear morphogenesis	6 [3]	BP	58	1	51804	3	1.36879	0.421743
GO:0007254	JNK cascade	8 [7], 9 [6], 10 [3], 11 [2]	BP	52	1	11221	3	1.36879	0.421743
GO:0007612	learning	6 [1], 7 [1], 9 [2]	BP	49	1	3725	3	1.36879	0.421743
GO:0006629	lipid metabolic process	5 [4]	BP	119	1	3157	3	1.36879	0.421743
GO:0030901	midbrain development	5 [3]	BP	32	1	4487	3	1.36879	0.421743
GO:0042474	middle ear morphogenesis	6 [3]	BP	22	1	4487	3	1.36879	0.421743
GO:0005741	mitochondrial outer membrane	6 [8], 7 [1], 8 [2]	CC	115	1	23645	3	1.36879	0.421743
GO:0032715	negative regulation of interleukin-6 production	8 [4]	BP	20	1	80149	3	1.36879	0.421743
GO:0031965	nuclear membrane	5 [2], 6 [1], 7 [1]	CC	183	1	2643	3	1.36879	0.421743
GO:0055114	oxidation-reduction process	5 [2]	BP	576	1	650	3	1.36879	0.421743
GO:0048015	phosphatidylinositol-mediated signaling	8 [2], 9 [1]	BP	120	1	3164	3	1.36879	0.421743
GO:0021983	pituitary gland development	6 [2], 7 [1]	BP	27	1	4487	3	1.36879	0.421743
GO:0048711	positive regulation of astrocyte differentiation	11 [4], 12 [26]	BP	9	1	650	3	1.36879	0.421743
GO:0030890	positive regulation of B cell proliferation	10 [12], 11 [21]	BP	35	1	57162	3	1.36879	0.421743
GO:0030513	positive regulation of BMP signaling pathway	9 [10], 10 [6]	BP	28	1	4487	3	1.36879	0.421743
GO:0090263	positive regulation of canonical Wnt signaling pathway	9 [10], 10 [6]	BP	58	1	25805	3	1.36879	0.421743
GO:0045787	positive regulation of cell cycle	7 [3]	BP	24	1	6926	3	1.36879	0.421743
GO:0045740	positive regulation of DNA replication	9 [25], 10 [26]	BP	39	1	3725	3	1.36879	0.421743
GO:0048146	positive regulation of fibroblast proliferation	8 [4]	BP	46	1	3725	3	1.36879	0.421743
GO:0043410	positive regulation of MAPK cascade	9 [10], 10 [6], 11 [14]	BP	62	1	650	3	1.36879	0.421743
GO:2000379	positive regulation of reactive oxygen species metabolic process	8 [8]	BP	28	1	80149	3	1.36879	0.421743
GO:0046777	protein autophosphorylation	9 [6], 10 [4]	BP	159	1	1195	3	1.36879	0.421743
GO:0009611	response to wounding	5 [1]	BP	55	1	133	3	1.36879	0.421743
GO:0007605	sensory perception of sound	9 [2]	BP	125	1	83641	3	1.36879	0.421743
GO:0048538	thymus development	6 [4], 7 [2]	BP	40	1	51804	3	1.36879	0.421743
GO:0060337	type I interferon signaling pathway	8 [2], 9 [12]	BP	66	1	1958	3	1.36879	0.421743
GO:0001570	vasculogenesis	7 [4]	BP	59	1	133	3	1.36879	0.421743
GO:0060412	ventricular septum morphogenesis	6 [3]	BP	20	1	6926	3	1.36879	0.421743
GO:0009952	anterior/posterior pattern specification	7 [4]	BP	86	1	4487	4	1.0266	0.426183
GO:0007049	cell cycle	5 [2]	BP	188	1	3621	4	1.0266	0.426183
GO:0071397	cellular response to cholesterol	9 [28]	BP	13	1	3157	4	1.0266	0.426183
[truncated: 21 more rows]

## Sheet: Table_S5
Table S5. Gene Ontology annotation of genes downregulated by both TNFα and the heat shock
[truncated: 423 more rows]

[truncated: 1 more sheets: Table_S6]
